# Supplementary material for: Gene flow from Fraxinus cultivars into natural stands of Fraxinus pennsylvanica occurs range-wide, is regionally extensive, and is associated with a loss of allele richness
Source: PLoS One. 2024 May 16;19(5):e0294829. doi: 10.1371/journal.pone.0294829 (PMC11098341; doi:10.1371/journal.pone.0294829)
Supplement: S3 Table — (XLSX) [file pone.0294829.s005.xlsx]

## Sheet: S4 Table
EST-SSR names, PCR, and allele scoring method as reported in Noakes et al. 2014
Missing data charater is -9
		EST-SSR names
ID	Site	289	6985	12353	12378	14665	17710	18437	18801	19299	19681	20239	20456	21064	21068	81073	104136
FP_2219	SK1	241	165	248	173	279	313	319	320	223	215	309	170	231	260	143	156
FP_2219	SK1	243	171	248	188	283	315	319	326	223	219	311	175	234	260	166	156
FP_2220	SK1	243	181	239	175	279	311	313	320	223	213	293	170	231	260	146	156
FP_2220	SK1	243	181	243	-9	285	313	319	328	223	213	299	175	231	260	166	156
FP_2221	SK1	243	165	243	175	279	311	317	320	223	210	311	175	231	265	146	156
FP_2221	SK1	243	165	248	175	285	313	317	326	223	213	311	191	237	271	166	156
FP_2222	SK1	239	181	239	175	283	313	317	320	223	210	311	175	231	260	146	156
FP_2222	SK1	243	194	248	175	289	315	317	326	223	213	311	191	231	271	166	156
FP_2223	SK1	243	173	243	175	279	310	317	326	223	213	304	175	231	265	155	156
FP_2223	SK1	247	173	248	180	281	313	319	326	223	215	304	175	234	271	155	156
FP_2224	SK1	243	165	243	175	279	315	317	322	223	210	311	175	231	260	160	154
FP_2224	SK1	243	165	243	186	279	315	319	322	223	211	311	175	237	260	161	156
FP_2225	SK1	243	165	243	175	279	313	315	320	223	211	299	175	222	260	160	156
FP_2225	SK1	243	171	248	186	297	314	319	326	223	213	311	191	231	260	165	156
FP_2226	SK1	243	175	239	175	281	313	317	320	223	215	299	175	231	260	160	156
FP_2226	SK1	243	189	243	194	283	314	317	330	223	219	304	191	231	270	165	156
FP_2227	SK1	243	169	243	175	279	311	313	326	223	213	311	170	231	259	161	156
FP_2227	SK1	243	181	248	194	279	313	319	326	223	215	319	191	234	260	166	156
FP_2228	SK1	245	165	235	180	279	311	317	320	223	213	299	191	231	260	161	156
FP_2228	SK1	247	177	248	186	279	315	317	326	223	219	304	196	231	260	166	156
FP_2229	SK1	241	167	239	180	281	313	317	320	223	213	299	170	231	260	165	156
FP_2229	SK1	243	173	243	188	281	313	319	338	223	213	299	175	234	260	165	156
FP_2230	SK1	243	165	243	184	281	310	317	326	223	219	304	175	222	265	165	152
FP_2230	SK1	249	188	243	-9	281	315	317	326	223	219	304	191	234	271	170	154
FP_2231	SK1	241	171	235	184	283	310	313	326	225	211	299	170	231	260	165	154
FP_2231	SK1	243	189	248	184	285	313	317	328	225	219	304	175	237	265	170	156
FP_2232	SK1	239	173	243	184	279	313	317	326	221	210	304	175	231	260	165	154
FP_2232	SK1	243	183	248	184	289	315	317	326	223	215	311	175	231	260	171	156
FP_2233	SK1	243	165	243	184	279	313	317	320	223	213	304	191	222	253	166	156
FP_2233	SK1	243	173	248	188	283	314	317	322	225	215	309	196	222	260	-9	156
FP_2234	SK1	242	180	239	184	283	313	315	320	221	210	300	175	231	260	166	156
FP_2234	SK1	245	183	248	190	285	315	317	324	223	215	311	175	231	270	-9	156
FP_2235	SK1	239	173	248	184	279	310	317	320	223	211	311	191	222	265	166	156
FP_2235	SK1	243	179	248	190	279	315	319	320	223	213	311	196	231	265	166	156
FP_2236	SK1	243	165	243	184	283	313	317	320	221	213	299	191	222	260	166	156
FP_2236	SK1	243	175	248	194	285	313	317	320	223	219	311	196	240	260	166	156
FP_2237	SK1	243	165	235	186	281	313	317	326	221	-9	300	175	222	260	166	-9
FP_2237	SK1	249	165	243	186	285	313	317	326	223	-9	304	191	231	266	166	-9
FP_2238	SK1	243	157	239	186	279	311	317	326	221	211	293	170	222	260	166	152
FP_2238	SK1	243	165	248	188	285	311	317	330	223	215	311	191	231	260	166	156
FP_2239	SK1	239	165	248	186	279	313	317	320	221	211	304	173	222	260	166	156
FP_2239	SK1	240	173	248	190	285	314	317	326	223	219	311	191	222	265	170	156
FP_2240	SK1	243	157	239	186	277	313	317	326	223	211	304	170	222	260	166	156
FP_2240	SK1	245	173	248	202	285	315	317	326	223	219	311	170	222	260	171	156
FP_2241	SK1	243	157	248	188	279	313	317	320	223	211	311	175	222	260	170	156
FP_2241	SK1	249	165	248	194	285	315	321	322	225	211	311	191	231	260	170	156
FP_2242	SK1	243	163	248	188	279	313	317	320	223	211	293	175	231	260	171	156
FP_2242	SK1	243	171	248	188	283	315	317	320	225	219	311	191	231	270	171	156
FP2192	MB2	238	158	239	175	-9	-9	308	-9	219	-9	293	170	228	260	128	159
FP2192	MB2	241	164	243	-9	-9	-9	315	-9	223	-9	299	191	231	260	155	161
FP2193	MB2	238	156	239	175	-9	-9	317	317	223	-9	293	170	222	260	138	156
FP2193	MB2	243	165	243	-9	-9	-9	319	320	223	-9	304	191	228	265	165	156
FP2194	MB2	238	164	243	175	279	313	315	324	223	215	293	175	231	260	139	156
FP2194	MB2	243	164	248	175	283	313	317	324	223	215	304	-9	234	260	155	156
FP2196	MB2	238	164	243	175	279	311	315	320	221	213	293	175	231	260	143	154
FP2196	MB2	243	172	248	182	285	311	317	320	223	219	311	-9	231	260	163	156
FP2197	MB2	241	157	248	175	285	313	319	326	223	211	293	175	231	260	148	154
FP2197	MB2	-9	170	248	184	287	313	321	333	223	215	311	191	240	265	148	156
FP2198	MB2	241	164	243	175	260	-9	308	317	219	-9	294	175	231	260	155	-9
FP2198	MB2	-9	164	248	186	281	-9	308	317	223	-9	-9	191	234	277	171	-9
FP2199	MB2	241	156	235	175	283	313	313	317	223	213	294	175	231	260	158	154
FP2199	MB2	-9	164	243	202	285	313	313	332	223	215	-9	191	231	260	179	154
FP2200	MB2	241	164	243	177	279	-9	317	317	219	215	294	175	-9	265	160	150
FP2200	MB2	241	164	243	-9	285	-9	317	317	223	217	-9	191	-9	265	160	152
FP2201	MB2	241	162	235	177	281	-9	315	318	223	213	294	175	-9	260	160	156
FP2201	MB2	241	172	239	-9	283	-9	317	320	223	215	294	191	-9	260	160	156
FP2202	MB2	241	164	243	177	283	-9	313	317	223	211	294	175	-9	260	165	152
FP2202	MB2	241	170	243	-9	285	-9	317	320	223	213	294	191	-9	265	165	154
FP2203	MB2	241	172	243	177	279	315	317	320	219	-9	294	175	231	266	165	152
FP2203	MB2	242	172	243	177	285	321	317	338	223	-9	294	191	231	266	170	154
FP2204	MB2	241	156	243	177	277	311	317	320	223	213	294	175	231	265	165	152
FP2204	MB2	245	168	248	177	283	315	317	326	223	213	294	191	231	265	171	156
FP2205	MB2	241	156	-9	177	277	313	-9	320	221	213	294	176	225	260	165	152
FP2205	MB2	245	178	-9	177	285	315	-9	326	223	217	294	191	231	266	171	156
FP2206	MB2	242	156	243	177	291	312	319	328	223	219	299	180	231	260	165	156
FP2206	MB2	243	170	248	177	293	313	319	330	223	219	304	-9	231	265	179	156
FP2207	MB2	242	164	243	178	283	313	315	320	219	213	299	180	231	260	166	154
FP2207	MB2	243	164	248	-9	283	313	317	320	223	213	311	-9	231	265	170	154
FP2208	MB2	243	158	243	178	281	-9	294	317	221	-9	299	180	228	260	166	154
FP2208	MB2	-9	164	248	182	281	-9	317	317	223	-9	311	180	231	260	179	156
FP2209	MB2	243	-9	248	178	260	311	317	317	219	229	300	180	228	260	170	152
FP2209	MB2	-9	-9	248	184	260	315	317	320	223	230	311	180	231	265	-9	154
FP2210	MB2	243	156	243	178	279	-9	313	317	223	215	304	180	-9	265	170	154
FP2210	MB2	-9	164	243	184	291	-9	317	320	223	215	-9	180	-9	271	170	156
FP2211	MB2	243	-9	-9	180	260	313	294	317	219	-9	304	180	222	260	170	156
FP2211	MB2	-9	-9	-9	192	265	315	317	317	223	-9	311	180	228	265	170	159
FP2212	MB2	243	-9	243	184	-9	315	294	320	223	-9	304	180	228	260	171	154
FP2212	MB2	-9	-9	248	188	-9	315	317	326	225	-9	311	180	231	270	179	156
FP2213	MB2	243	-9	243	184	260	314	317	317	217	-9	304	180	222	266	171	152
FP2213	MB2	243	-9	248	186	283	315	317	329	223	-9	311	183	231	266	179	156
FP2214	MB2	243	164	243	-9	277	313	315	320	223	213	311	191	222	260	179	154
FP2214	MB2	243	174	243	-9	279	315	319	326	223	215	-9	-9	234	260	179	156
FP2215	MB2	243	164	239	-9	279	313	315	326	223	211	311	191	231	260	185	156
FP2215	MB2	243	168	243	-9	279	313	317	326	223	215	-9	-9	234	260	186	156
FP2216	MB2	243	166	243	-9	279	313	317	320	217	213	311	191	231	260	-9	154
FP2216	MB2	243	172	243	-9	283	321	317	320	217	217	-9	-9	231	266	-9	154
FP2217	MB2	243	164	243	-9	279	312	317	323	217	217	311	191	231	258	-9	154
FP2217	MB2	247	170	248	-9	279	313	319	326	223	219	311	191	231	260	-9	156
FP2218	MB2	245	170	243	-9	279	-9	315	324	219	215	-9	191	228	266	-9	154
FP2218	MB2	249	172	248	-9	279	-9	317	326	223	217	-9	196	231	266	-9	154
FP_2247	AB1	243	165	243	175	281	313	-9	324	221	-9	-9	175	222	260	143	156
FP_2247	AB1	250	194	243	175	289	315	-9	342	223	-9	-9	175	-9	260	165	158
FP_2248	AB1	243	157	243	175	277	314	-9	320	223	213	-9	175	222	253	150	156
FP_2248	AB1	243	173	248	175	281	315	-9	324	225	215	-9	191	222	260	166	156
FP_2249	AB1	240	157	243	175	277	313	317	320	223	213	304	175	222	253	153	154
FP_2249	AB1	243	165	243	184	279	315	319	324	225	215	304	191	222	270	165	156
FP_2250	AB1	243	171	248	175	281	313	317	326	223	215	311	175	222	260	160	154
FP_2250	AB1	247	171	248	184	283	315	319	326	223	215	311	191	228	265	160	156
FP_2251	AB1	239	157	239	175	279	311	317	320	217	215	311	175	222	265	160	154
FP_2251	AB1	243	165	243	186	285	314	321	326	221	215	311	191	231	270	165	156
FP_2253	AB1	239	165	239	175	279	313	-9	322	223	211	-9	175	222	260	160	154
FP_2253	AB1	245	171	239	190	281	315	-9	326	223	215	-9	191	231	260	165	156
FP_2254	AB1	238	-9	243	175	283	-9	317	326	223	-9	304	175	223	260	160	154
FP_2254	AB1	241	-9	248	192	285	-9	317	326	223	-9	311	191	231	260	166	156
FP_2256	AB1	243	165	243	178	279	313	317	-9	223	217	311	175	228	-9	165	156
FP_2256	AB1	243	165	248	184	281	315	317	-9	225	217	311	175	231	-9	-9	156
FP_2258	AB1	243	165	235	178	279	311	317	320	223	213	311	175	228	260	165	156
FP_2258	AB1	243	173	248	188	283	315	319	326	223	213	311	196	231	270	-9	156
FP_2259	AB1	243	165	248	180	281	311	317	320	223	219	311	170	231	260	165	156
FP_2259	AB1	243	173	248	188	283	315	319	326	225	219	311	175	-9	265	165	156
FP_2260	AB1	238	165	248	184	283	311	317	326	223	-9	299	175	231	260	165	154
FP_2260	AB1	241	173	248	184	289	313	317	328	225	-9	311	175	-9	260	165	156
FP_2262	AB1	243	165	235	184	279	313	-9	324	223	211	-9	170	231	260	166	152
FP_2262	AB1	243	173	248	184	279	315	-9	330	223	215	-9	175	-9	265	-9	156
FP_2263	AB1	243	165	239	184	279	311	-9	320	223	213	-9	175	231	266	166	156
FP_2263	AB1	243	169	243	186	285	313	-9	320	225	219	-9	191	-9	266	-9	156
FP_2264	AB1	243	-9	243	184	281	311	317	320	223	215	304	175	231	260	166	156
FP_2264	AB1	243	-9	248	188	283	313	317	326	223	215	304	191	-9	265	171	156
FP_2265	AB1	240	-9	235	184	281	311	317	320	223	-9	293	175	231	260	166	154
FP_2265	AB1	243	-9	243	188	285	315	317	320	223	-9	304	191	231	265	171	156
FP_2266	AB1	240	157	239	186	279	315	317	320	223	210	299	175	231	260	170	154
FP_2266	AB1	243	171	248	-9	283	315	317	326	223	215	300	191	231	265	170	154
FP_2267	AB1	239	157	243	186	281	313	313	320	221	213	299	175	231	260	170	156
FP_2267	AB1	243	167	243	186	283	315	317	328	225	215	300	191	231	260	170	156
FP_2268	AB1	242	173	235	186	279	313	317	328	221	215	311	175	231	265	-9	154
FP_2268	AB1	243	175	248	186	285	315	319	329	223	215	311	175	231	265	-9	156
FP_2269	AB1	243	165	243	186	277	313	315	326	223	215	300	175	231	260	-9	156
FP_2269	AB1	243	171	248	188	281	315	317	328	223	217	311	191	231	260	-9	156
FP_2270	AB1	243	157	248	186	279	313	317	326	221	213	299	175	231	260	-9	152
FP_2270	AB1	243	171	248	188	285	315	317	326	223	215	304	191	231	260	-9	156
FP_2271	AB1	243	-9	235	186	279	313	317	326	223	213	299	175	231	-9	-9	154
FP_2271	AB1	249	-9	248	188	281	313	319	326	223	215	311	191	231	-9	-9	156
FP_2273	AB1	243	-9	248	186	279	310	-9	326	221	211	-9	175	231	260	-9	154
FP_2273	AB1	243	-9	248	188	279	313	-9	328	223	219	-9	191	231	265	-9	154
FP_2274	AB1	239	165	243	186	279	314	317	326	223	213	311	175	231	255	-9	154
FP_2274	AB1	240	167	248	190	281	315	317	326	223	215	311	191	231	260	-9	156
FP_2275	AB1	240	157	239	186	279	313	317	328	223	217	299	170	231	260	-9	156
FP_2275	AB1	243	171	248	202	279	313	317	328	223	219	311	191	234	260	-9	156
FP_2276	AB1	243	165	243	188	266	295	317	328	223	211	300	170	231	265	-9	156
FP_2276	AB1	243	173	248	188	279	311	317	344	223	213	311	175	234	271	-9	156
FP_2277	AB1	243	173	243	190	279	315	317	326	223	-9	293	175	231	260	-9	154
FP_2277	AB1	243	173	248	190	283	315	319	328	223	-9	311	191	240	265	-9	156
FP_2278	AB1	243	157	239	-9	279	314	317	322	223	211	-9	174	-9	260	-9	156
FP_2278	AB1	243	165	248	-9	279	315	319	322	223	211	-9	191	-9	266	-9	156
FP_2160	MB1	241	172	243	175	279	313	317	317	221	214	299	175	222	260	139	154
FP_2160	MB1	243	182	248	184	285	315	317	317	221	215	299	191	-9	260	171	156
FP_2161	MB1	243	164	243	175	281	315	313	317	221	213	311	191	222	260	139	154
FP_2161	MB1	243	180	248	180	285	315	317	320	223	215	311	196	-9	266	171	156
FP_2162	MB1	238	164	243	180	279	313	319	317	223	213	304	-9	222	-9	139	154
FP_2162	MB1	241	180	248	202	281	315	319	320	225	213	311	-9	-9	-9	179	156
FP_2163	MB1	238	156	248	175	279	313	317	317	223	215	293	175	222	260	139	154
FP_2163	MB1	243	164	248	178	285	313	317	320	225	215	311	196	-9	265	179	156
FP_2164	MB1	241	164	243	175	279	313	317	317	223	213	304	175	222	260	139	154
FP_2164	MB1	247	172	248	178	281	313	317	320	223	215	311	191	222	260	179	154
FP_2165	MB1	243	172	243	175	285	313	317	317	217	211	299	191	222	260	143	154
FP_2165	MB1	243	182	248	177	285	313	319	320	221	215	311	196	222	260	161	154
FP_2166	MB1	241	164	243	177	281	311	317	318	217	211	293	191	222	260	155	154
FP_2166	MB1	243	182	248	179	285	315	317	318	221	215	311	191	222	260	171	156
FP_2167	MB1	241	164	248	188	279	314	317	320	217	213	311	191	222	260	159	154
FP_2167	MB1	243	172	248	202	285	315	319	-9	221	215	311	196	231	265	170	154
FP_2168	MB1	238	156	243	175	279	313	317	320	217	213	311	175	222	260	160	154
FP_2168	MB1	243	182	248	202	279	314	319	-9	223	213	311	175	231	260	160	156
FP_2169	MB1	238	156	243	186	279	313	317	320	223	213	293	170	222	260	160	156
FP_2169	MB1	243	164	248	202	281	313	317	-9	223	215	299	175	231	271	165	156
FP_2170	MB1	243	164	243	177	279	-9	315	320	221	211	311	175	228	260	160	154
FP_2170	MB1	243	180	248	180	285	-9	317	320	223	213	311	196	228	270	165	156
FP_2171	MB1	238	164	243	-9	279	-9	315	320	221	213	299	175	228	260	160	154
FP_2171	MB1	243	180	243	-9	285	-9	317	320	221	215	311	196	231	270	165	156
FP_2172	MB1	-9	156	248	188	283	313	317	320	223	-9	299	175	228	260	160	154
FP_2172	MB1	-9	182	248	202	285	313	319	326	223	-9	311	196	231	260	166	156
FP_2173	MB1	238	164	243	175	281	310	313	320	223	213	293	170	231	260	165	154
FP_2173	MB1	243	185	243	180	281	313	319	326	223	213	311	196	-9	266	-9	156
FP_2174	MB1	243	180	243	180	281	313	315	320	223	213	311	175	231	260	165	156
FP_2174	MB1	243	182	248	202	285	315	317	326	223	215	311	196	-9	266	-9	156
FP_2175	MB1	238	164	243	175	-9	313	315	320	-9	215	299	175	231	260	165	152
FP_2175	MB1	243	172	243	175	-9	313	317	326	-9	219	300	191	-9	265	165	156
FP_2177	MB1	241	165	239	178	281	313	317	320	219	-9	294	180	231	260	165	154
FP_2177	MB1	245	165	239	178	281	313	317	327	223	-9	294	180	-9	266	165	156
FP_2178	MB1	241	164	248	175	279	313	317	320	217	219	293	175	231	265	165	154
FP_2178	MB1	243	164	248	190	279	313	317	328	221	219	311	175	234	270	170	154
FP_2179	MB1	241	158	243	177	260	-9	294	320	219	-9	294	-9	231	-9	165	154
FP_2179	MB1	241	165	243	177	260	-9	308	334	223	-9	294	-9	234	-9	170	156
FP_2180	MB1	243	156	243	175	279	312	317	323	223	215	299	175	231	260	165	154
FP_2180	MB1	243	156	248	180	285	313	319	323	223	215	311	191	237	265	179	154
FP_2181	MB1	240	157	243	184	-9	315	317	324	-9	-9	311	170	234	260	166	-9
FP_2181	MB1	243	164	243	184	-9	315	319	324	-9	-9	311	175	-9	266	171	-9
FP_2183	MB1	238	164	243	-9	279	-9	315	324	223	215	299	170	234	260	166	154
FP_2183	MB1	243	170	243	-9	279	-9	317	326	223	215	311	191	234	260	171	156
FP_2184	MB1	243	156	243	-9	279	-9	319	326	221	213	311	175	237	260	170	154
FP_2184	MB1	244	168	248	-9	279	-9	321	-9	223	213	311	191	237	265	170	156
FP_2185	MB1	241	-9	243	177	260	313	-9	326	223	-9	294	180	-9	260	171	152
FP_2185	MB1	245	-9	248	177	260	313	-9	-9	223	-9	294	180	-9	265	171	154
FP_2186	MB1	241	164	243	-9	279	-9	319	326	223	213	294	180	-9	260	179	154
FP_2186	MB1	243	164	248	-9	283	-9	321	326	223	219	311	191	-9	260	-9	154
FP_2187	MB1	243	164	243	175	279	313	315	326	221	-9	299	175	-9	260	179	152
FP_2187	MB1	243	164	243	175	285	313	321	326	221	-9	311	191	-9	270	179	154
FP_2188	MB1	241	158	224	177	260	313	321	-9	221	-9	294	180	-9	260	179	154
FP_2188	MB1	241	164	243	177	265	313	321	-9	223	-9	294	180	-9	265	179	154
FP_1338	QB1	243	165	243	175	285	313	313	318	217	210	299	170	222	260	171	154
FP_1338	QB1	243	165	248	180	285	315	317	324	223	210	311	175	-9	260	171	156
FP_1339	QB1	243	165	243	175	277	313	-9	318	217	210	311	175	222	260	163	156
FP_1339	QB1	243	165	243	186	277	315	-9	330	221	213	311	191	222	260	171	156
FP_1341	QB1	238	165	248	175	277	295	317	319	217	210	293	175	222	260	163	-9
FP_1341	QB1	243	165	248	190	285	313	317	326	217	215	293	175	222	265	171	-9
FP_1342	QB1	239	165	243	175	279	295	313	320	221	211	-9	191	222	236	163	154
FP_1342	QB1	243	167	248	175	285	313	317	-9	233	-9	-9	196	231	260	171	156
FP_1345	QB1	243	-9	248	175	285	313	317	320	223	211	293	175	222	260	163	154
FP_1345	QB1	243	-9	248	180	287	313	317	-9	223	211	311	191	240	265	171	154
FP_1346	QB1	243	165	239	175	277	313	317	320	221	211	311	170	225	260	163	154
FP_1346	QB1	245	165	248	180	285	313	317	-9	221	213	311	191	-9	265	171	156
FP_1351	QB1	243	165	243	175	285	313	317	320	223	211	299	191	225	236	163	154
FP_1351	QB1	245	173	243	175	285	315	317	-9	223	215	299	196	228	265	171	156
FP_1352	QB1	238	163	239	175	277	295	-9	320	217	211	304	175	225	260	163	156
FP_1352	QB1	245	163	243	175	279	315	-9	-9	223	215	311	196	231	263	171	156
FP_1353	QB1	238	157	-9	175	283	313	-9	320	223	211	299	175	225	260	163	154
FP_1353	QB1	241	163	-9	180	285	313	-9	320	223	215	304	191	231	265	171	154
FP_1354	QB1	245	165	243	175	279	313	317	320	217	213	293	175	225	260	166	154
FP_1354	QB1	245	165	243	180	287	313	317	320	223	-9	311	191	231	265	171	156
FP_1355	QB1	239	165	243	175	279	313	315	320	221	213	299	170	225	260	163	156
FP_1355	QB1	247	165	243	188	285	313	317	320	223	-9	299	191	231	260	171	156
FP_1356	QB1	243	157	243	175	285	313	313	320	221	213	299	175	225	260	163	154
FP_1356	QB1	243	165	248	192	285	313	313	320	223	-9	299	191	240	260	171	158
FP_1357	QB1	238	157	239	175	279	313	-9	320	221	213	293	175	231	260	163	154
FP_1357	QB1	243	157	243	186	279	315	-9	320	223	213	311	191	-9	260	171	156
FP_1358	QB1	243	157	243	175	277	313	319	320	223	213	293	175	231	260	163	156
FP_1358	QB1	243	175	243	188	283	313	319	320	223	213	304	191	-9	265	171	158
FP_1359	QB1	243	165	239	186	277	311	317	320	217	213	293	175	231	260	163	154
FP_1359	QB1	243	165	243	192	285	313	317	320	223	215	311	191	-9	265	171	158
FP_1360	QB1	243	165	243	184	281	313	-9	320	217	213	299	175	231	260	163	154
FP_1360	QB1	243	165	243	186	289	313	-9	320	225	215	299	191	-9	260	171	154
FP_1361	QB1	243	165	239	178	277	313	317	320	221	213	-9	175	231	260	163	152
FP_1361	QB1	243	173	248	186	277	313	317	324	223	215	-9	191	-9	260	171	154
FP_1362	QB1	242	165	239	178	264	313	-9	320	223	213	299	175	231	259	163	152
FP_1362	QB1	243	173	243	180	279	315	-9	324	223	215	304	175	231	265	171	154
FP_1363	QB1	239	165	243	186	285	313	317	320	217	213	299	175	231	265	163	152
FP_1363	QB1	239	165	248	192	289	313	317	324	223	215	314	191	231	271	171	154
FP_1364	QB1	241	165	238	186	277	313	317	320	221	213	299	175	231	260	146	152
FP_1364	QB1	243	165	238	186	279	313	317	326	223	215	304	175	231	260	171	158
FP_1365	QB1	239	165	243	175	277	295	313	320	217	213	-9	175	231	260	163	154
FP_1365	QB1	243	173	248	186	281	313	317	326	223	217	-9	191	231	260	171	156
FP_1366	QB1	239	165	239	186	285	313	313	320	223	215	293	175	231	260	163	154
FP_1366	QB1	245	171	243	196	312	313	317	326	223	-9	299	191	231	260	171	156
FP_1367	QB1	243	165	239	180	279	313	317	320	221	215	311	175	231	260	163	156
FP_1367	QB1	243	167	243	186	279	313	317	330	223	-9	311	191	231	265	171	158
FP_1368	QB1	243	165	239	186	277	313	317	320	221	215	299	175	231	260	163	152
FP_1368	QB1	243	179	243	188	283	313	317	330	223	-9	304	175	231	265	171	158
FP_1369	QB1	239	165	239	175	279	315	313	320	217	215	299	175	231	260	163	154
FP_1369	QB1	243	165	248	186	285	315	315	330	221	-9	304	175	234	265	171	154
FP_1370	QB1	241	163	243	186	279	313	317	320	223	215	299	175	231	260	163	154
FP_1370	QB1	243	181	248	190	289	313	317	332	233	-9	299	175	234	260	171	158
FP_1371	QB1	241	165	243	186	283	313	315	320	221	215	293	175	231	260	171	152
FP_1371	QB1	243	165	243	192	289	313	317	333	223	215	293	191	234	260	171	156
FP_1372	QB1	239	165	243	190	285	313	315	324	221	215	299	191	231	260	165	156
FP_1372	QB1	243	173	243	192	285	313	317	324	221	215	311	191	234	260	171	158
FP_1373	QB1	241	157	243	180	285	313	317	324	217	215	311	175	231	266	163	152
FP_1373	QB1	247	165	248	186	285	313	319	326	223	215	311	191	234	266	171	152
FP_1374	QB1	243	157	243	175	279	313	317	326	-9	215	299	175	231	260	165	-9
FP_1374	QB1	247	167	243	186	281	315	317	326	-9	215	311	196	237	266	171	-9
FP_1375	QB1	239	165	239	190	285	313	315	328	221	215	299	175	231	260	163	156
FP_1375	QB1	243	173	243	192	285	313	317	328	221	215	311	191	240	266	171	158
FP_1376	QB1	239	157	243	175	279	313	313	333	223	215	293	170	234	260	163	154
FP_1376	QB1	239	169	248	188	285	315	317	333	223	219	293	191	-9	260	171	158
FP_1377	QB1	239	157	239	175	279	313	313	-9	221	215	299	175	234	260	166	154
FP_1377	QB1	245	165	243	180	279	313	317	-9	223	219	311	191	-9	265	171	156
FP_1378	QB1	241	157	243	175	281	295	317	-9	217	215	299	170	234	260	166	154
FP_1378	QB1	243	165	248	186	283	313	317	-9	233	219	304	175	237	260	171	156
FP_1379	QB1	243	163	239	175	281	-9	-9	-9	217	219	299	175	234	260	163	154
FP_1379	QB1	243	165	243	175	283	-9	-9	-9	223	221	304	175	240	265	171	154
FP2071	MN2	238	163	239	175	260	313	317	313	223	211	293	175	222	260	155	154
FP2071	MN2	238	165	248	-9	260	315	317	313	225	211	-9	191	234	271	160	156
FP2072	MN2	238	165	243	175	260	313	315	317	223	213	293	175	225	260	161	154
FP2072	MN2	243	185	248	-9	260	313	317	317	223	215	304	191	231	265	166	154
FP2075	MN2	238	165	243	175	260	-9	317	317	217	215	293	175	228	260	150	154
FP2075	MN2	243	167	248	-9	279	-9	317	323	223	215	311	180	-9	260	161	156
FP2076	MN2	238	157	243	175	260	-9	317	319	223	211	293	180	228	260	166	154
FP2076	MN2	243	166	248	175	279	-9	317	325	223	213	311	180	-9	265	171	159
FP2077	MN2	239	165	243	175	263	-9	315	319	217	-9	294	175	228	260	146	154
FP2077	MN2	241	185	248	178	279	-9	317	329	223	-9	-9	180	228	265	166	156
FP2078	MN2	239	165	224	175	265	-9	315	320	220	-9	294	170	228	253	161	159
FP2078	MN2	243	173	239	178	-9	-9	317	320	223	-9	-9	175	228	260	171	159
FP2079	MN2	239	157	243	175	265	310	317	321	223	213	294	173	228	260	146	154
FP2079	MN2	243	186	243	184	265	313	317	-9	223	213	-9	191	228	265	165	156
FP2080	MN2	239	157	243	175	265	310	317	321	217	213	294	191	228	260	-9	154
FP2080	MN2	243	167	248	184	265	313	317	-9	223	215	-9	191	228	265	-9	156
FP2081	MN2	239	157	239	175	265	313	317	321	217	213	294	170	228	260	165	154
FP2081	MN2	243	165	243	186	265	313	317	321	223	215	-9	175	234	274	171	156
FP2082	MN2	239	163	243	175	265	-9	-9	321	223	211	294	180	228	260	171	156
FP2082	MN2	243	169	243	186	265	-9	-9	325	223	215	-9	180	234	267	174	159
FP2084	MN2	240	157	239	175	279	312	317	321	223	213	294	170	231	260	165	154
FP2084	MN2	240	173	248	186	-9	313	317	329	223	215	294	175	-9	260	170	156
FP2085	MN2	241	165	-9	175	279	-9	305	321	223	211	294	180	231	236	163	159
FP2085	MN2	-9	167	-9	188	-9	-9	305	329	223	211	294	183	-9	236	171	159
FP2086	MN2	241	165	235	177	279	311	317	321	223	211	294	175	231	260	133	154
FP2086	MN2	-9	173	248	-9	279	315	321	331	225	219	294	191	-9	265	146	156
FP2087	MN2	241	167	243	177	279	313	317	321	217	213	294	175	231	259	165	154
FP2087	MN2	241	179	248	-9	281	313	317	331	223	219	294	186	-9	260	165	156
FP2088	MN2	241	165	243	177	279	313	317	321	223	213	299	176	231	260	160	150
FP2088	MN2	241	165	248	-9	283	315	319	331	225	215	-9	191	231	260	166	156
FP2089	MN2	241	165	239	177	279	-9	-9	323	217	-9	299	180	231	260	133	155
FP2089	MN2	242	169	248	-9	283	-9	-9	323	223	-9	-9	183	231	265	153	159
FP2090	MN2	241	169	248	177	279	313	317	323	217	213	299	170	231	260	153	154
FP2090	MN2	242	179	248	177	285	315	319	329	223	219	-9	175	231	265	171	154
FP2091	MN2	241	157	243	177	279	310	317	324	223	210	299	175	231	260	160	154
FP2091	MN2	242	171	243	177	285	313	317	329	223	218	-9	191	234	260	171	154
FP2092	MN2	241	157	243	177	279	313	317	325	223	211	299	175	231	271	143	152
FP2092	MN2	245	165	248	177	285	313	317	-9	225	213	-9	191	234	274	166	154
FP2093	MN2	242	173	243	177	279	310	317	325	223	213	299	170	231	260	163	154
FP2093	MN2	242	186	248	177	285	315	317	325	223	219	-9	191	234	265	166	154
FP2095	MN2	242	165	243	177	279	313	315	325	219	213	299	175	231	260	166	156
FP2095	MN2	245	171	248	177	285	313	317	329	225	215	299	191	234	269	171	156
FP2096	MN2	243	165	243	177	279	310	317	327	223	211	299	175	231	260	160	154
FP2096	MN2	-9	173	248	177	299	313	317	327	223	215	299	191	234	274	166	154
FP2097	MN2	243	-9	239	178	281	-9	317	327	223	211	299	175	231	236	146	156
FP2097	MN2	-9	-9	248	188	285	-9	317	329	225	215	311	180	234	260	170	159
FP2098	MN2	243	165	243	184	281	313	317	327	223	211	299	175	231	265	160	154
FP2098	MN2	-9	171	248	-9	285	315	317	329	223	213	311	191	234	269	160	156
FP2099	MN2	243	-9	243	184	283	-9	315	327	-9	-9	299	170	231	270	146	152
FP2099	MN2	243	-9	243	190	285	-9	317	329	-9	-9	311	191	237	274	165	152
FP2100	MN2	243	157	-9	184	283	-9	-9	331	223	211	299	180	234	260	146	155
FP2100	MN2	243	167	-9	190	285	-9	-9	-9	223	211	311	180	237	260	146	159
FP2101	MN2	243	165	224	188	283	-9	-9	331	223	211	299	180	-9	260	133	152
FP2101	MN2	243	167	248	190	285	-9	-9	331	225	211	311	180	-9	260	171	159
FP2102	MN2	243	165	243	188	285	-9	308	-9	223	-9	311	180	-9	260	163	159
FP2102	MN2	247	167	248	190	-9	-9	308	-9	225	-9	-9	183	-9	260	171	159
FP_2039	MN1	243	165	243	175	281	311	317	321	217	211	311	175	222	260	146	154
FP_2039	MN1	243	171	248	188	285	315	319	-9	223	217	311	191	231	260	-9	156
FP_2040	MN1	239	163	243	175	279	315	315	321	223	213	299	175	222	258	146	154
FP_2040	MN1	245	173	248	180	281	315	319	-9	223	213	299	175	231	260	146	156
FP_2041	MN1	238	165	243	175	279	313	-9	321	223	213	299	175	222	258	146	154
FP_2041	MN1	243	189	248	186	279	313	-9	-9	223	215	299	175	222	260	153	154
FP_2042	MN1	241	157	243	177	263	-9	317	321	221	213	294	175	231	260	146	154
FP_2042	MN1	243	165	248	177	279	-9	319	-9	223	215	294	175	234	260	155	156
FP_2043	MN1	238	157	239	180	279	313	317	321	221	213	299	175	231	260	146	156
FP_2043	MN1	245	165	248	188	279	315	319	321	223	215	311	191	234	260	165	156
FP_2044	MN1	241	163	243	177	279	313	317	321	223	213	294	175	231	260	146	154
FP_2044	MN1	243	165	248	186	285	313	317	321	223	221	294	180	234	265	165	156
FP_2045	MN1	238	165	248	186	279	312	313	321	221	215	299	175	234	260	146	152
FP_2045	MN1	243	165	248	186	279	313	313	321	223	217	309	175	234	260	170	156
FP_2046	MN1	243	165	243	184	279	313	317	321	223	215	299	175	231	263	153	154
FP_2046	MN1	245	165	248	184	285	315	317	321	223	221	309	175	234	265	155	154
FP_2047	MN1	238	157	248	175	283	313	313	321	221	213	299	170	-9	260	153	154
FP_2047	MN1	243	165	248	186	293	315	317	323	223	215	309	191	-9	265	170	156
FP_2048	MN1	238	165	243	186	279	313	313	321	221	213	293	175	231	265	155	154
FP_2048	MN1	243	165	248	190	279	315	317	325	223	213	299	191	234	265	-9	156
FP_2049	MN1	243	169	248	180	281	313	317	321	223	213	293	175	231	260	155	156
FP_2049	MN1	245	173	248	186	285	315	319	325	223	213	299	175	234	260	155	156
FP_2050	MN1	238	157	239	180	279	313	317	321	221	213	299	175	222	260	155	154
FP_2050	MN1	243	165	248	186	281	315	319	325	223	215	311	180	231	260	166	156
FP_2051	MN1	245	173	248	180	281	315	315	321	221	213	299	175	234	260	155	154
FP_2051	MN1	245	179	248	180	283	315	319	327	223	215	311	191	234	265	171	156
FP_2052	MN1	239	165	248	180	281	313	317	321	223	213	299	175	231	260	159	156
FP_2052	MN1	243	189	248	180	305	315	319	327	223	213	304	191	231	266	159	158
FP_2053	MN1	242	165	243	180	-9	312	317	321	223	215	300	-9	231	260	160	154
FP_2053	MN1	247	175	248	184	-9	313	317	327	223	215	311	-9	234	270	171	154
FP_2054	MN1	239	167	235	175	279	313	319	321	223	211	299	175	231	265	165	154
FP_2054	MN1	241	171	243	180	283	313	321	329	223	215	299	175	231	265	165	156
FP_2055	MN1	238	165	239	175	279	313	313	321	221	213	292	175	222	260	165	156
FP_2055	MN1	245	171	248	186	283	314	313	329	221	215	311	191	231	266	175	156
FP_2056	MN1	238	165	243	177	279	313	317	321	217	215	299	170	231	260	166	152
FP_2056	MN1	243	171	248	184	281	315	317	329	223	215	304	191	231	270	-9	154
FP_2057	MN1	239	165	243	184	281	313	317	321	223	215	299	170	231	265	166	156
FP_2057	MN1	243	171	243	186	281	315	321	331	225	215	299	170	234	271	169	158
FP_2058	MN1	241	157	239	186	281	312	317	322	223	215	311	175	231	266	166	156
FP_2058	MN1	241	167	243	186	285	313	321	322	223	215	311	191	231	271	170	156
FP_2059	MN1	243	164	243	184	281	-9	317	323	217	-9	293	170	222	265	166	154
FP_2059	MN1	247	171	243	184	285	-9	321	323	223	-9	299	175	231	265	171	154
FP_2060	MN1	243	171	239	177	281	313	313	323	223	213	299	175	231	260	166	154
FP_2060	MN1	243	171	243	184	285	315	321	329	225	215	299	191	234	260	171	156
FP_2061	MN1	243	165	239	184	279	312	313	325	223	213	293	175	222	260	166	152
FP_2061	MN1	245	165	248	186	279	313	317	327	223	215	299	191	222	266	171	152
FP_2062	MN1	243	157	239	182	279	313	313	326	223	211	299	175	231	260	166	154
FP_2062	MN1	243	165	248	184	285	315	317	328	223	211	304	175	231	260	175	154
FP_2063	MN1	242	171	239	175	279	313	317	327	217	210	299	-9	222	260	170	154
FP_2063	MN1	242	179	248	184	294	315	321	-9	221	211	311	-9	222	265	-9	154
FP_2064	MN1	244	163	235	184	283	313	319	327	221	215	292	175	231	265	170	156
FP_2064	MN1	245	173	235	186	293	315	321	-9	223	215	299	191	231	271	-9	156
FP_2065	MN1	238	165	243	178	279	312	317	327	223	215	309	170	231	260	170	156
FP_2065	MN1	243	169	248	186	285	313	319	329	223	217	311	191	231	265	170	156
FP_2066	MN1	243	171	243	184	281	313	313	327	217	213	299	175	231	260	170	156
FP_2066	MN1	243	181	248	184	285	315	317	333	223	215	299	175	231	265	170	156
FP_2067	MN1	239	165	243	182	281	310	313	329	217	215	299	170	231	260	170	156
FP_2067	MN1	243	171	243	186	281	315	317	-9	223	215	309	191	231	260	175	156
FP_2068	MN1	239	163	235	177	279	-9	317	329	221	215	-9	175	-9	260	175	156
FP_2068	MN1	241	168	248	184	279	-9	319	-9	223	217	-9	191	-9	265	175	156
FP_2069	MN1	239	163	243	173	279	313	313	329	225	213	299	175	231	265	-9	152
FP_2069	MN1	243	171	243	184	285	315	317	329	225	215	314	191	234	271	-9	154
FP_2070	MN1	238	165	248	178	279	313	313	335	221	215	299	170	234	260	-9	154
FP_2070	MN1	247	165	248	186	279	315	315	335	223	215	299	191	234	260	-9	154
FP_2336	ND1	239	165	243	184	277	311	319	-9	221	211	299	175	231	253	161	152
FP_2336	ND1	243	183	248	186	279	315	323	-9	223	215	311	175	231	266	165	156
FP_2337	ND1	243	163	243	175	279	313	317	320	217	213	293	175	231	255	-9	156
FP_2337	ND1	243	183	248	190	285	315	317	320	223	215	299	191	234	260	-9	156
FP_2338	ND1	239	165	239	175	279	314	319	326	221	213	299	175	231	255	161	152
FP_2338	ND1	245	183	248	186	279	315	323	328	223	215	311	191	234	260	166	154
FP_2339	ND1	243	165	243	184	281	311	315	320	221	213	299	175	222	258	160	156
FP_2339	ND1	243	165	248	186	285	313	317	326	221	215	311	191	222	265	165	156
FP_2340	ND1	239	165	243	184	279	316	315	320	223	215	299	170	231	260	160	156
FP_2340	ND1	243	183	248	186	293	317	317	326	223	219	311	175	234	-9	170	156
FP_2341	ND1	243	165	243	186	279	311	313	320	223	213	299	170	231	260	165	156
FP_2341	ND1	243	181	248	186	279	313	317	326	223	215	311	191	231	-9	170	156
FP_2342	ND1	243	165	243	184	279	313	317	320	223	213	299	170	222	260	-9	152
FP_2342	ND1	243	181	248	186	285	313	319	326	223	215	304	191	222	260	-9	156
FP_2343	ND1	243	157	243	184	277	311	317	-9	223	221	293	170	231	260	161	156
FP_2343	ND1	243	165	248	186	279	313	319	-9	223	221	311	175	231	260	165	156
FP_2344	ND1	242	165	243	184	279	313	317	320	217	213	311	175	231	260	155	154
FP_2344	ND1	243	183	248	184	285	314	317	320	223	213	311	191	231	260	165	156
FP_2345	ND1	243	165	243	175	282	313	317	320	221	215	299	170	231	260	160	154
FP_2345	ND1	243	175	243	188	285	319	319	320	223	217	311	175	231	260	166	156
FP_2346	ND1	243	165	239	184	279	314	317	326	221	213	311	170	222	260	165	154
FP_2346	ND1	245	181	243	184	281	314	319	328	223	215	311	191	234	263	179	156
FP_2347	ND1	238	165	248	184	279	313	317	-9	223	215	311	170	222	260	165	154
FP_2347	ND1	238	183	248	188	279	315	319	-9	223	215	311	175	222	265	179	154
FP_2348	ND1	243	157	243	177	277	313	313	317	221	213	311	191	222	260	170	154
FP_2348	ND1	243	171	243	186	281	313	317	327	223	215	311	191	222	265	170	156
FP_2349	ND1	239	165	243	175	279	313	319	320	223	213	299	176	222	260	161	156
FP_2349	ND1	243	171	248	186	285	313	321	320	227	217	311	191	231	265	171	156
FP_2350	ND1	239	165	239	186	279	315	306	-9	223	210	299	170	231	260	161	156
FP_2350	ND1	246	173	243	186	289	315	313	-9	223	215	311	191	231	266	165	156
FP_2352	ND1	242	165	243	175	279	313	315	317	223	213	299	175	222	260	161	154
FP_2352	ND1	243	165	248	186	279	315	317	320	223	215	299	191	222	266	165	156
FP_2353	ND1	243	165	243	175	279	310	315	-9	223	-9	311	175	222	260	160	152
FP_2353	ND1	243	173	248	186	279	315	317	-9	223	-9	311	175	231	266	160	156
FP_2354	ND1	238	165	248	175	281	311	313	317	223	213	299	175	231	260	150	152
FP_2354	ND1	243	165	248	184	283	314	319	320	223	215	300	191	234	271	179	154
FP_2355	ND1	243	165	239	180	285	311	317	326	221	211	299	191	222	261	166	154
FP_2355	ND1	243	165	243	186	293	313	319	328	223	211	311	191	231	265	166	154
FP_2356	ND1	241	165	243	184	279	313	313	317	223	213	311	175	231	263	160	152
FP_2356	ND1	243	171	248	194	285	313	317	320	223	215	311	191	234	265	170	154
FP_2357	ND1	243	157	243	186	279	313	313	320	217	213	293	191	231	265	-9	156
FP_2357	ND1	243	171	243	186	281	313	317	326	223	219	311	191	231	-9	-9	156
FP_2358	ND1	243	165	243	175	279	313	317	320	223	213	299	170	222	265	161	152
FP_2358	ND1	243	165	248	184	279	313	319	326	223	215	311	191	231	265	165	156
FP_2359	ND1	241	157	243	184	281	313	317	320	221	210	299	175	222	265	165	156
FP_2359	ND1	243	157	248	186	285	314	317	320	223	215	311	191	231	265	165	156
FP_2360	ND1	245	165	243	184	279	313	317	326	221	215	311	175	222	266	155	152
FP_2360	ND1	247	173	243	184	285	313	323	328	223	215	311	191	231	266	165	154
FP_2362	ND1	-9	159	239	175	279	313	317	317	223	-9	293	175	222	266	-9	-9
FP_2362	ND1	-9	165	243	184	282	321	317	326	223	-9	300	175	234	266	-9	-9
FP_2364	ND1	243	-9	243	175	285	313	315	320	-9	-9	299	170	222	270	139	-9
FP_2364	ND1	243	-9	248	186	285	317	317	320	-9	-9	311	191	222	271	166	-9
FP_2365	ND1	243	165	243	184	282	313	317	320	221	213	300	176	222	-9	-9	154
FP_2365	ND1	243	171	243	184	285	315	317	320	223	219	311	191	231	-9	-9	156
FP_2368	ND2	238	165	239	175	281	313	319	322	217	211	304	175	231	255	146	152
FP_2368	ND2	243	175	243	180	285	313	319	326	217	211	311	191	231	265	165	154
FP_2369	ND2	239	157	239	175	279	313	319	320	217	211	299	170	231	265	150	158
FP_2369	ND2	239	157	248	186	285	313	319	326	223	219	300	170	234	265	165	158
FP_2370	ND2	239	165	243	180	279	310	319	320	217	213	299	175	231	260	155	156
FP_2370	ND2	243	175	248	186	281	315	321	328	223	-9	311	191	234	270	155	156
FP_2371	ND2	242	167	248	175	279	295	319	320	217	213	300	170	222	260	155	154
FP_2371	ND2	-9	175	248	186	279	315	319	326	223	-9	311	170	222	265	161	154
FP_2372	ND2	242	165	243	-9	279	313	-9	320	219	213	-9	175	231	266	155	154
FP_2372	ND2	242	167	243	-9	285	313	-9	322	219	213	-9	191	234	266	170	156
FP_2373	ND2	242	-9	239	188	262	313	317	-9	221	213	304	175	231	-9	155	154
FP_2373	ND2	243	-9	248	190	285	313	319	-9	-9	213	311	191	231	-9	170	156
FP_2374	ND2	242	157	243	173	281	311	-9	326	221	213	-9	170	222	260	155	154
FP_2374	ND2	243	175	248	178	285	317	-9	328	221	215	-9	191	222	270	171	156
FP_2376	ND2	242	165	243	180	279	311	317	320	221	213	299	170	231	265	160	156
FP_2376	ND2	243	175	243	186	285	313	319	328	223	215	311	175	231	270	166	156
FP_2377	ND2	243	165	239	175	281	311	317	326	221	213	299	170	231	260	160	156
FP_2377	ND2	-9	165	243	180	283	313	319	328	223	215	311	191	231	265	166	156
FP_2378	ND2	243	-9	243	175	277	310	317	317	221	213	304	175	222	260	161	156
FP_2378	ND2	-9	-9	248	178	281	313	319	326	223	215	311	175	234	270	165	156
FP_2380	ND2	243	165	235	178	281	310	-9	320	223	213	-9	175	222	265	161	156
FP_2380	ND2	-9	171	243	186	285	314	-9	328	-9	219	-9	191	222	265	170	156
FP_2381	ND2	243	157	239	175	281	313	319	326	223	215	304	170	231	260	165	152
FP_2381	ND2	-9	165	248	175	281	315	319	326	-9	-9	311	191	231	260	-9	156
FP_2382	ND2	243	165	239	175	279	313	317	324	223	215	311	170	231	260	165	154
FP_2382	ND2	-9	171	243	175	285	315	319	326	-9	-9	311	191	231	265	-9	156
FP_2384	ND2	243	165	235	177	279	313	306	320	223	215	293	170	222	266	165	156
FP_2384	ND2	-9	175	248	180	285	313	315	326	-9	-9	304	191	222	266	165	156
FP_2386	ND2	243	157	243	177	279	315	317	326	223	215	311	170	222	260	165	156
FP_2386	ND2	-9	165	243	186	281	315	317	328	-9	215	311	191	231	265	165	156
FP_2387	ND2	243	157	243	186	281	313	317	318	223	215	293	175	231	265	165	156
FP_2387	ND2	243	165	248	186	285	315	317	328	-9	215	311	191	234	265	170	158
FP_2388	ND2	243	165	243	-9	281	-9	317	320	223	215	293	175	222	260	166	156
FP_2388	ND2	243	167	248	-9	283	-9	317	328	223	217	311	191	231	260	-9	156
FP_2389	ND2	243	163	243	173	279	313	319	320	223	215	299	175	231	260	166	154
FP_2389	ND2	243	175	243	184	285	313	321	328	223	219	311	191	234	271	166	156
FP_2390	ND2	243	-9	243	175	285	313	319	-9	223	219	293	170	231	-9	166	156
FP_2390	ND2	243	-9	243	184	289	313	321	-9	223	-9	311	170	231	-9	171	158
FP_2391	ND2	243	-9	235	-9	282	313	313	317	223	219	293	175	222	260	170	156
FP_2391	ND2	243	-9	243	-9	285	313	317	324	223	221	311	175	231	271	-9	156
FP_2392	ND2	243	165	243	175	277	313	-9	326	223	219	-9	191	222	260	170	154
FP_2392	ND2	243	165	243	180	285	315	-9	326	223	233	-9	191	231	260	170	156
FP_2394	ND2	243	163	243	175	283	313	317	320	223	-9	293	175	222	260	-9	154
FP_2394	ND2	243	169	248	186	285	315	319	324	223	-9	311	191	231	260	-9	156
FP_2395	ND2	243	165	243	178	285	313	313	324	223	-9	309	175	-9	260	-9	156
FP_2395	ND2	243	169	248	186	285	314	315	324	223	-9	311	191	-9	270	-9	156
FP_2396	ND2	243	165	235	175	279	313	-9	320	223	-9	-9	191	222	260	-9	152
FP_2396	ND2	243	165	243	180	285	315	-9	320	223	-9	-9	191	234	260	-9	154
FP_2397	ND2	243	165	243	175	279	-9	317	320	223	-9	311	175	231	260	-9	154
FP_2397	ND2	243	171	243	190	285	-9	319	320	223	-9	311	191	231	263	-9	156
FP_2398	ND2	243	165	239	175	279	313	313	-9	223	-9	292	175	231	260	-9	152
FP_2398	ND2	243	173	243	175	293	315	313	-9	225	-9	299	191	234	260	-9	156
FP_2399	ND2	243	165	243	175	279	313	313	322	223	-9	299	170	222	260	-9	152
FP_2399	ND2	247	173	248	186	279	313	317	322	225	-9	311	191	231	265	-9	154
FP_1480	NS3	236	179	224	168	262	295	313	318	219	213	299	175	234	236	146	156
FP_1480	NS3	239	179	224	-9	281	313	315	320	-9	213	304	175	243	241	146	156
FP_1481	NS3	238	179	224	168	262	293	313	318	219	213	304	170	234	236	146	156
FP_1481	NS3	-9	179	239	-9	281	313	317	318	-9	213	304	175	243	266	166	156
FP_1482	NS3	238	162	224	168	262	293	313	318	219	213	304	175	234	236	148	156
FP_1482	NS3	-9	167	239	168	281	293	325	318	-9	213	311	175	237	265	-9	156
FP_1483	NS3	238	169	228	168	262	293	313	318	219	213	299	175	228	236	148	156
FP_1483	NS3	-9	179	228	168	262	293	327	318	-9	213	299	175	234	265	153	156
FP_1484	NS3	238	165	224	168	262	293	313	318	219	213	299	170	228	265	148	156
FP_1484	NS3	-9	169	239	182	281	313	333	318	-9	213	299	175	240	266	165	156
FP_1485	NS3	238	160	224	168	262	293	315	318	219	213	294	170	234	236	148	156
FP_1485	NS3	-9	167	224	186	281	296	-9	318	-9	213	299	175	243	265	171	156
FP_1486	NS3	238	161	224	168	262	293	315	318	219	213	294	170	237	236	150	156
FP_1486	NS3	-9	169	228	192	283	314	-9	318	-9	213	304	175	237	266	-9	156
FP_1487	NS3	238	167	224	168	262	291	315	318	219	211	294	175	222	236	150	156
FP_1487	NS3	238	171	239	202	281	313	-9	318	219	213	294	175	234	265	160	156
FP_1488	NS3	238	167	224	168	281	293	315	318	219	213	294	170	234	236	150	156
FP_1488	NS3	238	169	228	202	281	313	315	318	219	213	299	170	237	236	169	156
FP_1489	NS3	238	163	224	181	262	313	315	318	219	213	294	170	234	236	153	156
FP_1489	NS3	238	167	224	206	285	314	315	318	219	213	299	175	237	264	-9	156
FP_1490	NS3	238	167	239	182	262	293	315	318	219	211	299	170	222	236	153	156
FP_1490	NS3	238	179	239	-9	289	313	315	318	219	228	299	175	243	236	158	156
FP_1491	NS3	238	169	224	182	262	293	315	318	219	211	299	175	231	236	158	156
FP_1491	NS3	238	169	239	182	281	293	315	318	219	213	299	175	234	236	158	156
FP_1492	NS3	238	161	224	182	262	291	315	318	219	213	299	170	234	236	160	156
FP_1492	NS3	238	169	228	182	289	314	325	318	219	213	304	175	234	265	-9	156
FP_1493	NS3	238	169	224	182	262	293	315	318	219	211	299	175	231	236	160	156
FP_1493	NS3	238	169	239	186	281	293	325	318	219	213	299	175	234	236	-9	156
FP_1494	NS3	238	161	224	182	262	293	315	318	219	213	294	170	222	236	160	156
FP_1494	NS3	238	167	224	186	262	293	327	318	219	214	299	175	234	265	-9	156
FP_1495	NS3	238	167	224	182	281	293	315	318	219	211	294	175	231	236	160	156
FP_1495	NS3	238	179	224	190	281	293	327	318	219	213	311	175	240	236	-9	160
FP_1496	NS3	238	171	224	184	262	293	315	318	219	211	304	175	228	236	160	156
FP_1496	NS3	238	179	228	184	281	314	327	318	219	213	309	175	237	266	-9	156
FP_1497	NS3	238	167	224	184	281	313	315	318	219	211	294	170	234	236	160	156
FP_1497	NS3	243	179	224	184	289	315	327	318	221	213	294	175	237	236	160	156
FP_1498	NS3	238	167	224	184	281	293	317	318	219	211	299	175	222	236	160	156
FP_1498	NS3	243	171	224	186	281	314	323	320	221	213	299	175	240	236	160	156
FP_1499	NS3	238	173	224	186	281	314	323	318	219	213	299	175	234	236	160	156
FP_1499	NS3	243	179	224	188	281	314	323	318	221	213	299	175	234	236	160	156
FP_1500	NS3	238	179	224	186	262	293	325	314	219	213	299	175	234	236	160	156
FP_1500	NS3	243	179	224	192	281	296	325	318	221	213	304	175	234	236	163	156
FP_1501	NS3	238	163	239	186	262	313	325	314	219	211	294	170	222	264	160	156
FP_1501	NS3	243	167	239	194	281	314	327	318	221	213	304	175	234	264	165	156
FP_1502	NS3	239	161	239	186	281	293	327	318	219	213	304	175	237	265	165	156
FP_1502	NS3	-9	167	239	202	289	314	-9	320	223	214	304	175	240	265	-9	156
FP_1503	NS3	239	162	224	188	281	293	327	318	219	213	294	170	222	236	165	156
FP_1503	NS3	240	179	239	192	285	313	-9	318	223	213	299	175	234	266	-9	156
FP_1504	NS3	239	161	224	192	262	294	327	318	219	213	294	175	231	236	165	156
FP_1504	NS3	243	167	224	204	281	316	-9	318	223	213	299	175	234	266	-9	156
FP_1505	NS3	239	167	224	194	262	293	327	318	219	211	294	175	234	236	165	156
FP_1505	NS3	243	169	239	196	281	313	327	318	223	211	299	175	237	265	-9	156
FP_1506	NS3	239	161	224	196	281	295	327	320	221	213	294	170	234	265	165	156
FP_1506	NS3	243	161	224	200	281	295	327	320	-9	213	299	175	246	265	-9	156
FP_1507	NS3	239	160	224	196	262	293	327	318	221	214	304	170	234	265	165	156
FP_1507	NS3	243	179	224	204	281	295	327	318	223	214	304	175	237	265	-9	156
FP_1508	NS3	239	171	224	200	281	299	327	318	223	213	299	170	237	236	165	156
FP_1508	NS3	243	171	239	208	281	314	329	320	-9	213	304	175	237	236	165	156
FP_1509	NS3	239	161	224	-9	262	314	327	318	223	-9	299	170	234	-9	165	156
FP_1509	NS3	243	179	224	-9	281	314	329	318	-9	-9	304	175	234	-9	165	156
FP_1510	NS3	240	160	239	-9	262	-9	327	318	223	213	294	175	222	260	165	156
FP_1510	NS3	242	171	239	-9	291	-9	333	318	223	213	299	175	234	265	169	156
FP_1511	NS3	243	169	228	-9	281	313	327	-9	223	213	299	175	234	236	165	156
FP_1511	NS3	-9	173	239	-9	281	314	333	-9	223	213	304	175	243	236	169	156
FP_2462	MT1	239	165	243	186	279	313	317	317	223	215	304	170	222	260	139	154
FP_2462	MT1	242	173	243	186	281	315	317	322	225	217	304	176	-9	266	165	154
FP_2465	MT1	243	165	243	186	279	313	313	317	223	210	304	170	222	260	139	154
FP_2465	MT1	243	165	248	186	279	314	317	326	225	217	304	175	-9	260	165	154
FP_2466	MT1	243	165	243	180	277	313	317	317	223	213	311	175	222	260	160	154
FP_2466	MT1	243	165	243	190	281	313	317	328	223	216	311	175	-9	260	170	156
FP_2468	MT1	243	157	243	184	264	313	317	320	221	221	299	170	222	260	171	156
FP_2468	MT1	243	165	243	186	279	313	317	-9	221	221	311	191	225	265	179	156
FP_2470	MT1	242	165	235	180	277	313	317	320	221	211	311	170	222	265	143	154
FP_2470	MT1	247	173	235	184	279	315	317	-9	221	211	311	175	231	265	146	154
FP_2472	MT1	241	165	243	180	281	313	315	320	217	217	299	175	222	258	139	154
FP_2472	MT1	247	171	243	194	285	313	317	-9	221	221	311	176	231	265	146	156
FP_2473	MT1	239	165	243	186	281	313	317	320	221	213	299	175	222	260	166	156
FP_2473	MT1	243	165	248	190	285	313	319	320	223	215	311	191	231	260	166	156
FP_2474	MT1	247	157	235	184	279	313	317	320	223	213	293	175	222	260	146	154
FP_2474	MT1	247	169	248	192	285	313	317	320	225	219	311	175	231	265	181	156
FP_2477	MT1	243	165	239	175	279	313	317	320	221	217	299	170	222	260	146	154
FP_2477	MT1	245	165	243	192	285	313	317	320	223	217	311	170	234	266	166	156
FP_2478	MT1	242	165	243	186	279	313	317	320	223	213	311	170	222	260	139	152
FP_2478	MT1	245	165	248	192	285	313	317	324	223	215	311	191	234	265	165	154
FP_2479	MT1	239	165	243	175	281	313	317	320	221	213	311	170	231	263	143	152
FP_2479	MT1	242	171	248	186	285	313	317	326	223	215	311	191	-9	266	146	156
FP_2480	MT1	239	165	239	186	279	313	317	320	221	213	311	170	231	260	146	154
FP_2480	MT1	242	179	248	192	279	315	319	326	223	217	311	175	-9	265	171	156
FP_2481	MT1	243	165	243	180	279	313	317	320	221	215	311	170	231	260	146	154
FP_2481	MT1	245	173	248	186	285	315	319	326	225	217	311	175	-9	265	165	154
FP_2482	MT1	243	165	235	186	277	313	317	320	223	215	299	170	231	260	139	154
FP_2482	MT1	245	165	239	186	279	315	330	326	223	215	299	191	-9	260	165	154
FP_2484	MT1	245	165	243	173	281	313	317	320	223	213	299	170	231	260	166	154
FP_2484	MT1	245	165	248	186	285	315	317	326	223	213	311	175	-9	260	166	156
FP_2485	MT1	243	165	243	186	279	313	317	320	223	213	311	170	231	260	146	152
FP_2485	MT1	245	165	243	186	285	313	317	326	223	217	311	175	-9	260	171	154
FP_2486	MT1	242	165	243	186	279	313	317	320	221	213	311	170	231	260	146	152
FP_2486	MT1	245	165	248	192	285	315	317	326	223	217	311	176	-9	266	146	154
FP_2489	MT1	243	165	239	175	279	295	313	320	223	213	299	175	231	260	155	154
FP_2489	MT1	243	165	248	178	279	313	317	328	223	217	311	191	-9	260	165	156
FP_2492	MT1	245	165	243	178	279	313	317	322	223	210	299	170	231	260	146	154
FP_2492	MT1	247	179	248	192	281	315	319	328	223	217	311	170	-9	266	166	156
FP_2493	MT1	243	163	243	186	283	313	317	324	221	215	304	170	231	260	139	154
FP_2493	MT1	245	165	248	186	285	315	317	324	223	217	311	176	-9	266	171	156
FP_2494	MT1	236	165	248	180	281	313	313	326	221	211	293	170	231	260	143	154
FP_2494	MT1	243	169	248	186	285	314	317	-9	223	213	299	191	231	260	181	156
FP_2495	MT1	243	169	243	173	279	313	319	326	223	213	304	175	231	260	139	154
FP_2495	MT1	243	179	248	184	285	313	319	-9	223	219	311	191	231	260	181	154
FP_2496	MT1	242	173	235	175	279	313	315	326	223	217	299	170	231	265	146	154
FP_2496	MT1	243	189	243	192	279	315	317	-9	225	217	299	175	231	270	166	154
FP_2499	MT1	243	165	248	173	279	313	313	326	223	211	293	170	231	260	165	154
FP_2499	MT1	243	169	248	186	285	314	319	326	223	219	304	175	231	260	181	156
FP_2500	MT1	239	157	243	186	279	313	313	326	223	210	311	170	231	265	165	154
FP_2500	MT1	243	157	248	186	279	313	313	326	223	210	311	175	231	265	165	156
FP_2501	MT1	243	165	235	186	279	295	313	326	221	215	311	170	231	260	139	154
FP_2501	MT1	247	173	248	186	281	313	315	326	225	217	311	191	231	265	146	154
FP_2502	MT1	242	165	243	186	281	313	317	326	223	213	304	175	231	260	139	154
FP_2502	MT1	245	165	243	186	283	315	319	326	223	215	311	175	231	260	146	156
FP_2503	MT1	243	165	243	186	279	313	313	326	223	211	293	170	231	260	181	154
FP_2503	MT1	247	169	248	192	285	313	317	326	223	213	299	191	231	260	181	154
FP_2504	MT1	243	165	243	173	283	311	313	326	223	211	304	175	231	260	146	154
FP_2504	MT1	243	167	248	175	285	313	317	328	223	215	311	175	231	271	165	156
FP_2505	MT1	242	165	243	186	279	313	313	326	221	215	311	170	231	260	146	154
FP_2505	MT1	250	179	248	186	285	313	317	328	223	217	311	191	231	260	165	154
FP_2506	MT1	243	165	239	186	279	295	313	326	223	211	293	170	231	260	165	154
FP_2506	MT1	247	173	248	186	285	314	321	328	223	215	299	191	234	260	171	154
FP_2507	MT1	242	173	235	186	279	313	315	326	225	213	299	175	231	265	143	154
FP_2507	MT1	243	173	243	190	281	313	317	328	227	215	311	191	234	265	160	154
FP_2509	MT1	242	157	248	180	279	313	313	326	223	211	299	175	231	260	139	154
FP_2509	MT1	243	165	248	186	285	314	317	328	223	215	311	191	234	265	165	154
FP_2510	MT1	242	165	248	180	279	313	313	328	223	210	304	175	234	260	146	154
FP_2510	MT1	243	165	248	186	285	313	315	-9	223	213	309	175	-9	266	166	154
FP_2511	MT1	243	157	243	186	279	313	319	330	223	211	304	170	234	264	165	154
FP_2511	MT1	243	173	248	186	279	314	319	332	225	215	304	175	-9	265	165	154
FP_2311	MT2	243	165	243	186	283	313	317	320	221	211	311	176	231	260	166	152
FP_2311	MT2	243	169	248	186	285	315	317	326	223	211	311	191	231	265	166	154
FP_2312	MT2	243	165	243	186	283	-9	317	320	221	211	311	176	231	260	165	152
FP_2312	MT2	243	169	248	186	285	-9	317	326	223	211	311	191	231	265	165	154
FP_2314	MT2	243	157	239	186	279	314	317	326	221	210	299	176	231	260	-9	156
FP_2314	MT2	243	183	248	190	283	315	317	326	223	210	311	191	231	269	-9	156
FP_2315	MT2	243	165	243	186	279	310	317	320	217	211	299	175	231	265	142	154
FP_2315	MT2	243	165	248	188	283	315	319	326	221	211	311	175	231	271	165	156
FP_2316	MT2	243	165	243	-9	279	-9	317	320	221	211	304	170	-9	260	-9	152
FP_2316	MT2	243	165	248	-9	283	-9	317	326	223	211	304	191	-9	265	-9	156
FP_2317	MT2	243	165	243	186	279	313	317	320	221	-9	299	175	231	265	-9	152
FP_2317	MT2	243	165	243	190	283	315	317	326	221	-9	311	191	231	265	-9	156
FP_2318	MT2	243	157	243	186	277	314	-9	320	221	-9	299	175	231	260	-9	152
FP_2318	MT2	243	165	243	186	279	315	-9	326	221	-9	299	175	231	265	-9	156
FP_2319	MT2	243	165	248	186	277	313	317	320	223	213	299	170	231	265	-9	156
FP_2319	MT2	243	171	248	186	285	314	319	324	227	213	299	191	234	265	-9	156
FP_2320	MT2	243	157	243	186	281	313	317	326	221	-9	299	176	231	265	-9	152
FP_2320	MT2	243	165	248	186	283	315	317	326	227	-9	311	176	231	265	-9	156
FP_2321	MT2	242	165	243	186	281	311	317	320	221	-9	299	175	231	260	143	-9
FP_2321	MT2	242	173	248	186	283	315	317	324	223	-9	311	191	231	260	165	-9
FP_2322	MT2	243	165	243	186	277	313	313	324	221	211	311	170	222	265	139	152
FP_2322	MT2	243	165	248	186	279	315	317	324	223	215	311	176	231	265	165	156
FP_2323	MT2	243	165	243	186	277	313	317	326	223	215	299	175	231	265	171	156
FP_2323	MT2	243	177	248	186	279	313	317	326	223	217	311	196	231	265	171	156
FP_2324	MT2	243	157	239	178	279	313	317	326	221	211	311	175	222	265	155	154
FP_2324	MT2	243	165	239	186	281	315	317	326	223	215	311	175	231	265	155	156
FP_2325	MT2	243	157	243	186	279	313	313	326	221	213	299	-9	231	260	-9	152
FP_2325	MT2	243	165	243	190	281	314	319	326	225	215	299	-9	234	265	-9	156
FP_2326	MT2	243	165	243	-9	281	-9	315	326	221	213	299	175	-9	260	-9	152
FP_2326	MT2	243	171	248	-9	285	-9	319	326	221	221	299	191	-9	265	-9	156
FP_2327	MT2	243	165	239	184	277	311	313	326	221	215	299	175	231	260	165	156
FP_2327	MT2	243	177	243	194	279	311	313	330	225	215	311	175	231	265	171	156
FP_2328	MT2	243	173	248	175	281	295	313	320	221	215	299	175	231	260	166	152
FP_2328	MT2	243	177	248	184	285	313	319	326	223	221	311	191	234	265	171	154
FP_2329	MT2	243	165	243	186	281	313	315	324	221	211	311	170	231	260	166	152
FP_2329	MT2	243	171	243	186	283	315	317	326	221	221	311	176	234	260	173	156
FP_2330	MT2	243	165	248	186	277	313	317	320	221	213	311	175	231	260	142	154
FP_2330	MT2	243	167	248	186	285	315	317	326	223	219	311	175	231	260	170	156
FP_2331	MT2	243	165	239	186	285	313	313	320	221	210	293	175	225	260	142	152
FP_2331	MT2	243	165	248	186	305	314	317	326	221	215	299	191	231	265	165	156
FP_2332	MT2	243	165	248	186	277	313	317	326	221	213	-9	170	231	260	143	154
FP_2332	MT2	246	171	248	186	285	313	319	326	227	213	-9	175	231	260	148	156
FP_2333	MT2	242	165	248	186	264	311	313	320	221	210	304	175	228	260	163	154
FP_2333	MT2	243	165	248	190	277	315	317	326	221	211	311	175	231	265	166	156
FP_2334	MT2	243	165	248	180	283	314	317	324	221	211	311	176	231	265	139	154
FP_2334	MT2	243	165	248	186	283	315	317	332	221	213	311	176	234	270	170	156
FP_2335	MT2	243	157	248	186	277	313	313	326	223	215	299	170	222	-9	166	156
FP_2335	MT2	245	165	248	186	285	313	317	326	223	219	311	175	222	-9	179	156
FP_1554	NB2	236	159	224	181	262	291	315	318	219	210	299	170	234	241	143	156
FP_1554	NB2	238	170	228	181	281	315	315	318	-9	211	299	175	234	265	148	156
FP_1555	NB2	236	156	239	181	281	291	315	318	219	211	299	170	234	265	148	156
FP_1555	NB2	238	161	239	182	281	293	317	318	-9	211	299	175	234	266	-9	156
FP_1556	NB2	237	168	239	182	262	291	315	318	219	211	299	170	234	236	148	156
FP_1556	NB2	239	170	239	-9	281	316	321	318	-9	211	299	176	234	265	-9	156
FP_1557	NB2	238	169	224	182	281	293	315	318	219	211	294	170	234	236	148	-9
FP_1557	NB2	-9	169	239	-9	281	313	325	318	-9	214	299	175	234	265	158	-9
FP_1558	NB2	238	164	224	182	262	294	315	-9	219	211	299	-9	-9	-9	150	156
FP_1558	NB2	-9	170	239	184	281	311	327	-9	-9	215	299	-9	-9	-9	-9	156
FP_1559	NB2	238	168	239	184	275	293	315	318	219	213	299	170	234	236	150	156
FP_1559	NB2	-9	170	239	-9	283	297	327	318	-9	-9	304	174	237	264	150	156
FP_1560	NB2	238	168	224	184	281	293	315	318	219	213	294	170	234	265	153	156
FP_1560	NB2	-9	168	224	-9	283	313	327	318	-9	-9	294	174	234	266	160	160
FP_1561	NB2	238	168	-9	184	281	293	317	318	219	213	299	170	234	236	153	156
FP_1561	NB2	238	178	-9	-9	281	316	317	318	-9	213	311	176	234	265	165	160
FP_1562	NB2	238	160	235	184	262	313	317	318	219	213	299	170	222	265	153	156
FP_1562	NB2	238	164	239	-9	281	316	323	318	219	213	299	175	234	265	165	156
FP_1563	NB2	239	160	224	184	281	313	317	318	219	213	299	170	234	236	158	156
FP_1563	NB2	-9	166	239	184	281	316	323	320	219	214	299	175	243	265	-9	160
FP_1565	NB2	239	168	228	184	281	311	317	318	219	213	299	170	234	265	158	156
FP_1565	NB2	-9	172	239	186	281	316	325	318	219	214	299	170	234	266	179	156
FP_1570	NB2	239	161	239	184	281	291	317	318	219	213	299	170	234	236	160	156
FP_1570	NB2	-9	161	239	186	281	316	327	320	219	215	299	175	237	265	-9	156
FP_1571	NB2	239	161	224	184	262	291	317	318	219	213	299	170	228	236	160	156
FP_1571	NB2	-9	178	239	186	283	314	327	318	219	215	299	175	234	241	-9	156
FP_1572	NB2	239	160	224	184	281	294	317	318	219	213	299	170	234	264	160	156
FP_1572	NB2	-9	164	239	186	281	316	335	320	219	215	299	175	243	265	-9	160
FP_1573	NB2	239	160	228	184	281	293	317	318	219	213	294	170	234	265	160	156
FP_1573	NB2	-9	166	239	208	283	293	335	318	221	215	299	175	234	266	-9	156
FP_1574	NB2	239	160	239	186	-9	293	319	318	219	213	299	170	222	236	160	156
FP_1574	NB2	-9	166	239	-9	-9	295	327	318	223	215	299	175	234	265	-9	156
FP_1575	NB2	239	167	228	188	281	293	323	318	219	213	299	170	234	241	160	156
FP_1575	NB2	239	169	239	-9	283	315	323	318	223	215	299	175	234	264	160	160
FP_1577	NB2	239	160	235	188	281	289	325	318	219	213	299	170	222	265	160	-9
FP_1577	NB2	239	168	239	-9	283	293	325	318	227	228	299	175	234	265	160	-9
FP_1578	NB2	239	161	228	188	262	293	325	318	221	215	299	170	231	265	160	156
FP_1578	NB2	239	168	239	188	281	316	325	318	221	-9	299	170	234	265	160	156
FP_1579	NB2	239	170	224	188	262	291	325	-9	223	215	299	-9	234	-9	160	156
FP_1579	NB2	239	178	235	188	283	293	327	-9	-9	-9	304	-9	237	-9	169	156
FP_1580	NB2	239	160	228	204	262	293	327	318	223	215	299	170	222	265	161	156
FP_1580	NB2	239	168	235	204	281	316	327	318	223	215	299	175	237	265	161	156
FP_1581	NB2	239	168	235	-9	281	293	327	318	227	228	299	170	222	265	165	156
FP_1581	NB2	240	168	239	-9	281	311	333	318	227	228	304	176	234	266	170	156
FP_1582	NB2	239	165	239	-9	281	293	329	318	227	228	299	170	234	265	165	156
FP_1582	NB2	240	168	239	-9	281	316	329	318	231	228	299	170	234	265	179	156
FP_1583	NB2	239	169	224	-9	281	293	333	318	-9	-9	299	170	222	265	-9	156
FP_1583	NB2	240	169	235	-9	281	311	333	318	-9	-9	299	176	240	265	-9	160
FP_1584	NB2	-9	160	224	-9	262	293	-9	318	-9	-9	299	170	234	264	-9	156
FP_1584	NB2	-9	168	239	-9	281	316	-9	318	-9	-9	304	170	237	265	-9	156
FP_1522	NB1	243	154	248	180	279	313	313	320	223	-9	299	175	231	260	143	154
FP_1522	NB1	243	182	248	186	303	313	317	320	225	-9	311	191	234	260	146	156
FP_1523	NB1	239	168	248	180	279	293	317	320	223	211	304	175	231	260	153	156
FP_1523	NB1	243	182	248	180	303	315	317	320	225	213	311	191	231	260	165	156
FP_1524	NB1	243	164	243	180	279	313	317	320	225	211	299	175	234	260	153	154
FP_1524	NB1	245	164	248	186	281	313	317	333	225	211	304	191	240	260	165	156
FP_1525	NB1	243	164	243	175	279	313	315	320	223	213	299	175	228	260	153	154
FP_1525	NB1	243	166	248	186	279	315	317	320	225	215	299	191	231	260	166	156
FP_1526	NB1	239	172	239	180	279	293	317	320	225	211	304	175	231	260	155	154
FP_1526	NB1	243	182	248	180	281	313	325	320	225	213	304	191	234	266	161	156
FP_1527	NB1	243	156	243	180	279	293	317	320	223	211	299	175	231	260	155	154
FP_1527	NB1	243	182	248	192	281	313	317	320	225	211	304	191	234	260	166	156
FP_1528	NB1	243	170	248	178	279	313	317	320	223	211	304	191	231	260	155	154
FP_1528	NB1	243	182	248	180	281	313	317	331	225	215	304	191	231	260	166	156
FP_1529	NB1	243	164	248	180	281	313	317	320	223	211	299	174	231	260	155	154
FP_1529	NB1	243	182	248	192	285	315	330	327	225	213	299	191	234	260	166	154
FP_1530	NB1	239	159	224	192	281	289	317	318	225	211	299	170	231	260	158	154
FP_1530	NB1	243	182	248	192	283	313	317	320	225	213	304	191	234	264	165	156
FP_1531	NB1	243	164	-9	180	279	313	317	320	219	211	304	176	231	260	160	156
FP_1531	NB1	243	182	-9	180	287	313	317	320	225	215	311	191	231	260	160	156
FP_1532	NB1	243	164	239	180	281	293	317	320	223	211	299	170	234	260	161	156
FP_1532	NB1	243	182	243	184	281	313	317	320	223	219	304	191	234	260	165	156
FP_1533	NB1	243	164	243	180	281	293	317	320	223	211	299	175	234	260	165	154
FP_1533	NB1	245	164	243	186	289	313	317	322	223	213	299	191	234	260	-9	156
FP_1534	NB1	243	164	248	180	279	313	317	320	223	211	299	175	231	260	165	154
FP_1534	NB1	245	164	248	184	283	313	317	330	225	213	304	191	234	260	-9	156
FP_1535	NB1	243	164	243	180	285	313	315	320	217	213	300	191	222	260	165	154
FP_1535	NB1	245	164	243	186	285	315	317	320	223	215	300	191	222	260	-9	156
FP_1536	NB1	243	164	243	180	281	313	313	320	223	213	299	191	225	260	165	154
FP_1536	NB1	245	164	248	184	281	313	317	333	223	215	304	191	231	260	165	154
FP_1537	NB1	239	164	239	180	279	293	317	318	223	211	299	170	231	236	166	156
FP_1537	NB1	243	182	248	180	281	295	317	320	225	213	304	191	243	260	-9	156
FP_1538	NB1	243	164	243	178	281	313	317	320	223	211	299	175	225	260	166	154
FP_1538	NB1	243	164	248	192	281	313	317	320	223	215	304	191	234	260	-9	156
FP_1539	NB1	243	156	248	178	279	313	317	324	223	211	311	175	225	260	166	154
FP_1539	NB1	243	162	248	180	285	313	317	332	223	213	311	191	231	265	-9	154
FP_1540	NB1	239	156	243	175	281	313	317	320	223	211	304	175	228	260	166	156
FP_1540	NB1	242	164	248	192	285	315	317	332	225	213	311	191	234	260	-9	156
FP_1541	NB1	243	164	243	175	279	313	317	320	225	211	299	175	228	260	166	156
FP_1541	NB1	243	164	248	192	285	315	317	320	225	213	311	191	231	260	-9	156
FP_1542	NB1	243	164	243	175	285	313	315	320	223	211	311	175	228	260	166	156
FP_1542	NB1	243	164	243	175	285	315	317	320	225	211	311	191	228	260	-9	158
FP_1543	NB1	243	156	248	180	281	313	315	320	225	211	299	175	228	260	166	156
FP_1543	NB1	243	164	248	186	285	313	317	320	225	213	304	191	231	260	-9	156
FP_1544	NB1	243	164	243	175	277	313	317	320	217	213	299	175	228	-9	166	156
FP_1544	NB1	245	164	248	186	285	313	317	320	223	213	304	191	228	-9	166	156
FP_1545	NB1	239	164	239	178	279	313	313	320	217	211	299	175	222	260	166	154
FP_1545	NB1	243	164	243	192	279	313	315	320	223	213	304	191	234	260	166	156
FP_1546	NB1	243	164	243	175	279	315	317	-9	223	211	311	-9	225	-9	166	156
FP_1546	NB1	243	164	248	175	285	315	317	-9	225	213	311	-9	228	-9	166	158
FP_1547	NB1	243	164	243	178	283	313	313	-9	223	211	311	-9	231	-9	166	154
FP_1547	NB1	243	164	248	186	289	313	317	-9	223	215	311	-9	237	-9	166	156
FP_1549	NB1	241	162	239	178	285	313	317	320	223	213	304	175	231	260	166	156
FP_1549	NB1	242	170	248	186	307	315	319	326	225	215	311	175	231	265	166	156
FP_1550	NB1	243	156	243	175	283	313	317	320	217	213	309	175	222	260	166	156
FP_1550	NB1	243	170	248	186	285	313	317	330	225	213	311	175	225	265	166	156
FP_1551	NB1	243	180	243	178	279	313	317	320	223	211	299	191	231	260	166	154
FP_1551	NB1	245	182	248	192	285	315	317	330	223	215	304	191	234	260	169	154
FP_2401	SD2	243	167	248	188	277	295	317	320	223	211	293	175	222	260	126	156
FP_2401	SD2	243	167	248	190	285	313	317	324	223	213	304	191	231	265	165	158
FP_2402	SD2	243	163	239	186	279	313	319	320	221	213	299	175	222	260	139	156
FP_2402	SD2	245	165	248	188	281	313	319	324	225	215	299	191	222	260	139	156
FP_2403	SD2	-9	165	248	175	283	313	309	-9	223	-9	299	191	231	260	139	-9
FP_2403	SD2	-9	171	248	184	297	313	317	-9	223	-9	309	191	234	260	155	-9
FP_2404	SD2	238	175	243	186	279	313	313	320	221	213	311	175	237	260	139	154
FP_2404	SD2	241	187	248	186	285	313	315	328	223	215	311	196	237	260	161	156
FP_2405	SD2	238	157	243	186	279	313	313	317	221	213	299	191	231	260	146	154
FP_2405	SD2	243	175	248	186	289	315	313	320	221	219	311	191	234	265	165	156
FP_2408	SD2	-9	167	239	186	279	313	313	318	223	-9	299	170	231	255	155	-9
FP_2408	SD2	-9	167	243	186	285	313	319	318	223	-9	311	191	237	271	155	-9
FP_2410	SD2	238	163	243	186	282	313	313	-9	217	215	311	175	222	265	160	154
FP_2410	SD2	243	167	243	192	289	315	315	-9	221	219	311	191	231	275	166	154
FP_2411	SD2	242	157	248	186	279	313	313	317	223	215	299	170	231	260	161	154
FP_2411	SD2	243	175	248	186	285	315	317	320	223	217	311	191	231	265	165	154
FP_2412	SD2	238	163	243	175	281	313	313	-9	221	213	311	175	222	260	161	154
FP_2412	SD2	243	167	248	180	289	315	313	-9	233	215	311	191	231	265	166	154
FP_2413	SD2	238	165	248	184	279	315	317	320	223	213	299	191	222	260	161	156
FP_2413	SD2	243	171	248	186	281	315	317	326	223	215	304	196	222	265	171	156
FP_2414	SD2	243	165	243	175	279	313	315	317	223	213	299	191	231	260	165	154
FP_2414	SD2	243	165	248	186	283	313	321	326	223	215	311	196	231	260	-9	156
FP_2415	SD2	243	165	243	186	279	313	317	320	217	213	311	170	231	260	165	152
FP_2415	SD2	243	165	243	188	289	313	319	326	223	215	311	175	231	265	-9	156
FP_2416	SD2	-9	165	243	175	279	313	317	320	223	-9	311	175	222	260	165	-9
FP_2416	SD2	-9	177	248	186	279	313	321	326	223	-9	311	191	222	274	165	-9
FP_2417	SD2	243	157	243	175	277	313	317	320	217	213	311	175	231	259	165	156
FP_2417	SD2	245	165	248	190	279	313	317	326	223	215	311	175	234	265	170	156
FP_2418	SD2	243	171	243	175	279	313	317	326	223	213	299	175	231	260	165	150
FP_2418	SD2	243	183	248	186	279	313	317	332	223	215	311	191	231	260	170	154
FP_2419	SD2	240	165	243	178	279	313	317	320	223	213	309	191	222	260	165	154
FP_2419	SD2	245	169	248	186	283	313	317	326	233	215	311	191	231	265	170	158
FP_2420	SD2	243	157	248	175	283	295	317	328	221	213	299	191	222	260	165	154
FP_2420	SD2	245	173	248	192	291	313	317	332	223	215	311	191	231	275	171	154
FP_2421	SD2	241	171	243	180	281	312	317	320	221	215	304	175	231	260	165	156
FP_2421	SD2	245	171	243	194	285	313	317	322	223	219	304	191	234	270	171	156
FP_2422	SD2	243	165	243	186	279	313	317	-9	223	213	304	186	222	253	165	154
FP_2422	SD2	243	171	248	194	283	315	317	-9	223	215	311	191	234	260	171	158
FP_2423	SD2	239	165	243	186	-9	313	315	-9	217	210	311	175	231	260	166	152
FP_2423	SD2	243	165	248	192	-9	313	321	-9	223	213	311	191	231	265	166	154
FP_2424	SD2	243	165	243	180	283	313	317	-9	223	211	293	175	222	260	166	156
FP_2424	SD2	243	165	248	184	289	313	319	-9	223	215	299	175	231	265	166	156
FP_2425	SD2	239	165	248	175	281	313	313	320	223	-9	299	175	225	266	166	-9
FP_2425	SD2	243	177	248	184	283	315	317	326	223	-9	311	191	231	266	171	-9
FP_2426	SD2	243	165	248	186	279	313	313	-9	217	211	311	175	231	260	170	156
FP_2426	SD2	245	173	248	186	283	313	319	-9	221	213	311	191	234	260	170	156
FP_2427	SD2	241	173	243	190	279	313	317	317	-9	213	293	191	231	265	170	154
FP_2427	SD2	243	185	248	190	283	314	321	320	-9	213	304	191	231	269	170	156
FP_2428	SD2	239	165	243	186	279	311	313	-9	217	213	293	170	231	260	-9	154
FP_2428	SD2	243	165	248	194	279	313	317	-9	223	213	304	191	234	260	-9	156
FP2432	SD1	243	157	239	175	283	299	313	320	223	213	304	175	222	259	139	154
FP2432	SD1	243	175	248	184	285	313	317	322	225	215	309	175	-9	260	-9	154
FP2433	SD1	243	165	243	184	264	313	313	320	223	215	311	175	222	260	139	154
FP2433	SD1	243	165	248	188	282	313	317	324	225	215	311	191	-9	265	139	156
FP2434	SD1	243	157	243	186	281	313	317	320	221	210	299	191	222	260	139	154
FP2434	SD1	243	165	243	188	283	313	317	330	223	217	311	191	-9	260	166	154
FP2435	SD1	243	171	243	184	279	310	317	326	221	213	299	175	222	266	139	154
FP2435	SD1	243	189	243	186	279	313	321	326	223	213	311	191	-9	266	170	156
FP2436	SD1	243	157	248	175	-9	-9	317	324	221	215	293	175	222	260	148	152
FP2436	SD1	246	165	248	184	-9	-9	317	326	223	217	299	175	-9	266	148	154
FP2437	SD1	243	173	239	175	285	311	317	320	221	211	299	170	222	266	153	152
FP2437	SD1	247	173	248	184	285	315	317	320	223	213	299	191	222	271	166	154
FP2438	SD1	243	165	243	188	283	313	317	320	221	213	293	175	222	260	160	156
FP2438	SD1	243	167	248	190	285	313	317	320	223	215	311	175	222	260	160	156
FP2439	SD1	243	165	243	184	279	313	317	320	221	213	293	170	222	260	160	152
FP2439	SD1	243	173	248	188	279	313	317	326	223	215	293	175	222	274	165	156
FP2440	SD1	236	157	239	175	283	311	315	328	223	-9	299	170	222	260	160	154
FP2440	SD1	241	165	248	175	285	314	321	330	223	-9	299	170	231	270	166	156
FP2441	SD1	243	165	248	175	282	313	313	326	223	217	309	191	222	260	165	154
FP2441	SD1	247	165	248	186	285	313	313	328	223	219	311	191	231	266	-9	156
FP2442	SD1	243	165	243	175	279	313	313	328	223	215	311	170	222	260	165	154
FP2442	SD1	243	165	248	194	279	313	313	328	233	219	311	191	231	266	-9	154
FP2443	SD1	243	165	235	184	279	-9	317	320	223	213	299	170	222	260	165	154
FP2443	SD1	243	169	243	190	285	-9	319	330	223	217	311	170	231	265	-9	154
FP2444	SD1	243	165	248	188	283	313	317	320	221	213	293	175	222	260	165	154
FP2444	SD1	243	167	248	190	285	313	319	320	223	215	311	175	231	260	165	156
FP2445	SD1	239	165	243	175	279	310	313	320	223	215	293	175	222	260	165	154
FP2445	SD1	246	165	248	188	283	313	317	320	223	217	299	175	234	260	165	154
FP2446	SD1	243	157	239	175	285	313	317	324	223	213	299	170	223	260	165	154
FP2446	SD1	243	183	243	180	285	315	317	324	223	213	304	175	231	271	165	156
FP2447	SD1	243	157	243	175	277	315	317	320	223	213	299	170	231	260	166	152
FP2447	SD1	243	167	248	190	285	315	330	337	223	215	311	176	-9	271	-9	156
FP2448	SD1	238	157	243	184	282	315	317	320	223	213	299	170	231	265	166	152
FP2448	SD1	243	179	243	186	285	315	319	320	223	215	304	191	-9	271	-9	156
FP2449	SD1	239	167	239	175	281	-9	317	320	219	213	299	175	231	266	166	154
FP2449	SD1	242	171	243	194	285	-9	330	326	223	215	311	191	-9	266	-9	156
FP2450	SD1	239	157	243	175	277	315	317	320	223	213	299	170	231	265	166	154
FP2450	SD1	243	157	243	184	279	321	319	326	223	215	311	175	-9	271	-9	156
FP2451	SD1	243	157	243	180	277	315	317	320	223	213	299	170	231	261	166	152
FP2451	SD1	243	165	243	184	287	315	317	320	223	215	311	191	-9	265	166	154
FP2452	SD1	241	157	243	175	277	313	317	320	223	213	299	170	231	265	166	156
FP2452	SD1	243	165	248	175	283	315	321	320	223	213	311	191	-9	271	170	158
FP2453	SD1	243	165	243	184	277	314	317	320	223	210	293	170	231	263	166	152
FP2453	SD1	243	173	248	186	281	315	319	324	225	213	311	176	-9	266	170	156
FP2454	SD1	243	157	239	175	285	-9	315	320	221	213	311	170	231	260	166	152
FP2454	SD1	243	165	248	192	289	-9	317	326	223	213	311	191	231	271	171	154
FP2455	SD1	243	165	243	173	283	313	315	324	223	215	299	170	231	260	166	154
FP2455	SD1	247	165	248	190	283	313	317	326	225	215	311	175	231	265	179	156
FP2456	SD1	242	157	239	175	283	314	313	320	221	213	311	170	231	260	166	154
FP2456	SD1	243	173	243	184	285	315	317	326	223	213	311	175	231	271	179	156
FP2458	SD1	243	157	-9	184	279	313	313	320	223	215	311	170	231	266	166	154
FP2458	SD1	243	165	-9	194	293	315	317	328	225	219	311	175	231	266	179	156
FP2459	SD1	247	157	243	175	277	313	313	320	223	215	304	170	231	260	166	154
FP2459	SD1	247	165	243	186	282	313	317	328	223	219	311	191	231	266	179	156
FP2460	SD1	239	165	-9	175	279	310	317	320	223	215	299	175	231	260	170	154
FP2460	SD1	246	165	-9	188	283	313	317	320	223	217	311	175	234	260	179	154
FP2461	SD1	243	157	239	175	285	311	317	320	221	213	299	170	231	265	170	152
FP2461	SD1	247	173	243	184	285	315	317	320	223	213	311	191	234	271	170	152
FP_1400	QB3	242	165	243	175	279	313	315	320	223	213	293	175	234	253	142	154
FP_1400	QB3	243	165	248	186	285	315	317	326	223	213	299	175	234	260	142	154
FP_1401	QB3	242	165	243	175	277	313	313	320	217	213	293	175	222	260	142	154
FP_1401	QB3	243	165	243	178	279	313	317	320	223	215	299	175	234	-9	142	156
FP_1402	QB3	238	163	239	186	-9	313	317	320	221	215	293	175	222	260	143	152
FP_1402	QB3	247	165	239	190	-9	313	317	330	223	217	299	175	234	-9	166	154
FP_1403	QB3	243	167	243	178	278	313	315	326	223	215	293	175	225	260	146	156
FP_1403	QB3	243	171	248	186	285	313	317	326	223	215	299	191	234	-9	-9	158
FP_1404	QB3	242	165	243	175	277	313	317	320	223	215	293	175	231	260	146	156
FP_1404	QB3	243	171	248	184	281	315	317	326	223	215	304	175	234	-9	-9	156
FP_1405	QB3	239	165	243	175	279	313	315	322	223	213	299	175	231	260	146	156
FP_1405	QB3	243	165	248	182	281	313	317	324	223	213	-9	191	231	-9	-9	158
FP_1406	QB3	243	167	248	178	277	313	317	320	221	213	299	175	231	260	146	156
FP_1406	QB3	243	169	248	186	285	313	317	328	223	215	-9	196	234	-9	-9	158
FP_1407	QB3	243	165	243	182	283	315	313	326	223	211	299	174	231	260	146	152
FP_1407	QB3	243	173	248	202	285	315	317	330	223	215	-9	191	231	-9	146	156
FP_1408	QB3	242	165	243	180	281	313	317	320	223	213	299	175	225	260	146	154
FP_1408	QB3	242	165	243	186	283	315	317	328	225	215	-9	175	234	-9	165	158
FP_1409	QB3	242	165	239	175	281	313	321	324	219	215	299	175	222	260	146	156
FP_1409	QB3	243	179	248	182	281	315	321	330	223	215	-9	175	231	-9	165	158
FP_1410	QB3	239	165	243	186	281	313	317	320	223	215	299	175	231	260	146	156
FP_1410	QB3	243	179	248	186	285	313	330	324	223	215	299	175	237	-9	166	158
FP_1411	QB3	239	165	239	175	279	313	315	324	223	210	299	175	234	260	146	154
FP_1411	QB3	243	165	248	186	281	313	317	324	225	213	299	191	234	260	166	156
FP_1412	QB3	243	-9	243	175	283	313	313	324	223	210	299	175	225	260	146	154
FP_1412	QB3	247	-9	248	192	289	313	317	326	223	215	299	191	234	260	171	154
FP_1413	QB3	243	157	239	175	279	313	317	326	223	213	299	175	234	260	148	154
FP_1413	QB3	247	167	248	180	285	313	317	330	223	215	299	175	234	260	166	154
FP_1414	QB3	242	165	239	180	279	313	313	320	223	213	299	170	234	260	153	152
FP_1414	QB3	247	169	243	184	281	313	317	341	223	213	299	175	234	260	166	156
FP_1415	QB3	239	170	243	184	279	313	317	320	223	215	299	170	234	260	155	154
FP_1415	QB3	245	172	248	186	279	315	317	322	223	215	299	191	234	260	155	158
FP_1416	QB3	238	165	248	184	277	313	317	320	223	215	299	170	231	260	155	154
FP_1416	QB3	245	171	248	186	279	313	317	322	223	215	299	175	231	260	166	158
FP_1417	QB3	239	167	239	175	281	313	315	324	223	215	299	175	231	260	155	154
FP_1417	QB3	243	179	248	186	287	317	317	326	223	215	299	191	231	265	166	158
FP_1418	QB3	242	167	243	175	264	313	313	326	217	215	299	170	234	260	160	154
FP_1418	QB3	247	173	248	175	279	313	315	326	223	215	299	191	234	266	160	156
FP_1419	QB3	238	165	239	180	264	313	315	320	221	213	299	175	225	260	165	154
FP_1419	QB3	240	167	248	194	283	315	317	330	223	215	304	175	231	266	-9	156
FP_1420	QB3	239	155	239	178	264	315	315	320	221	211	299	175	225	265	165	156
FP_1420	QB3	243	167	248	192	277	315	317	330	221	215	309	191	231	-9	-9	158
FP_1421	QB3	239	165	239	175	285	313	315	330	221	210	299	175	225	265	165	156
FP_1421	QB3	243	167	243	194	305	315	315	330	221	215	311	175	234	-9	165	156
FP_1422	QB3	243	157	243	190	279	313	315	326	223	210	300	175	231	265	166	154
FP_1422	QB3	243	165	248	192	285	315	319	330	233	210	300	175	234	-9	-9	154
FP_1423	QB3	240	157	239	190	264	313	315	320	217	210	300	175	225	265	166	154
FP_1423	QB3	243	165	248	192	285	313	315	326	221	210	304	175	225	265	-9	154
FP_1424	QB3	243	157	243	186	279	313	315	320	223	213	304	175	228	265	166	154
FP_1424	QB3	245	167	248	194	285	313	317	320	233	215	311	191	231	265	-9	156
FP_1425	QB3	238	165	239	186	264	313	315	330	221	210	304	175	225	265	166	154
FP_1425	QB3	243	173	243	192	277	313	317	330	223	215	311	196	231	266	170	160
FP_1426	QB3	238	157	239	184	283	312	313	320	217	213	304	175	222	266	166	156
FP_1426	QB3	243	165	243	186	283	315	317	330	223	215	311	191	234	270	171	158
FP_1427	QB3	242	167	243	180	279	313	317	320	223	213	304	175	225	271	170	154
FP_1427	QB3	242	169	248	180	279	315	330	326	223	215	311	191	234	271	-9	154
FP_1428	QB3	238	167	243	180	281	314	317	320	223	213	311	170	231	-9	170	152
FP_1428	QB3	247	167	248	186	283	315	317	330	223	215	-9	191	231	-9	170	158
FP_1429	QB3	242	165	239	175	264	315	315	320	223	210	311	175	231	-9	-9	154
FP_1429	QB3	242	169	243	194	279	317	315	326	233	215	314	175	231	-9	-9	156
FP_2130	WI2	236	-9	228	175	262	291	306	316	221	-9	299	170	234	264	138	154
FP_2130	WI2	236	-9	239	178	281	294	323	316	221	-9	299	175	234	271	160	-9
FP_2131	WI2	236	162	224	175	262	313	308	317	219	-9	294	170	222	260	139	154
FP_2131	WI2	238	170	243	184	283	315	317	-9	223	-9	294	170	234	260	153	-9
FP_2132	WI2	236	160	228	177	262	-9	309	317	219	-9	299	170	237	-9	139	154
FP_2132	WI2	239	166	239	184	285	-9	315	-9	223	-9	299	175	237	-9	179	154
FP_2133	WI2	236	160	224	177	262	295	313	317	219	-9	299	170	222	-9	143	154
FP_2133	WI2	239	170	228	186	262	313	319	-9	223	-9	299	175	228	-9	143	154
FP_2134	WI2	238	162	224	178	262	295	313	317	219	-9	299	170	222	236	148	154
FP_2134	WI2	-9	170	224	178	281	313	329	317	223	-9	299	170	237	260	166	156
FP_2135	WI2	238	-9	235	182	265	-9	315	317	219	-9	294	180	228	260	150	154
FP_2135	WI2	-9	-9	239	-9	265	-9	-9	321	219	-9	294	180	231	265	160	156
FP_2136	WI2	238	162	224	182	262	-9	315	317	221	213	299	170	228	236	150	154
FP_2136	WI2	-9	170	239	-9	281	-9	-9	323	223	213	304	170	237	264	160	156
FP_2137	WI2	238	160	201	182	279	-9	315	318	219	-9	299	175	222	236	150	154
FP_2137	WI2	238	163	235	182	283	-9	-9	-9	223	-9	304	175	234	263	160	156
FP_2138	WI2	238	160	224	182	281	313	315	318	219	-9	299	175	222	236	150	154
FP_2138	WI2	238	165	248	182	283	313	315	-9	223	-9	304	175	234	264	166	156
FP_2139	WI2	238	160	224	182	262	287	315	318	219	-9	299	170	-9	260	150	154
FP_2139	WI2	238	165	228	182	281	287	315	-9	223	-9	307	175	-9	265	179	156
FP_2140	WI2	238	160	228	182	262	-9	315	318	219	-9	294	175	231	260	153	154
FP_2140	WI2	238	160	243	186	281	-9	317	-9	223	-9	294	175	231	265	179	160
FP_2141	WI2	238	160	239	183	260	-9	315	318	219	-9	294	180	231	260	155	156
FP_2141	WI2	241	168	243	183	281	-9	317	-9	223	-9	299	180	231	265	179	-9
FP_2142	WI2	238	160	224	184	281	293	315	318	219	213	299	170	222	253	158	156
FP_2142	WI2	241	160	239	-9	283	313	323	-9	223	213	299	175	234	260	171	-9
FP_2143	WI2	238	164	239	184	262	291	315	318	223	-9	299	170	-9	236	158	156
FP_2143	WI2	245	170	239	-9	281	293	329	-9	223	-9	304	175	-9	266	171	-9
FP_2144	WI2	238	156	-9	184	262	287	317	318	225	213	299	170	222	236	160	156
FP_2144	WI2	247	170	-9	187	262	295	-9	-9	225	213	299	175	234	265	-9	156
FP_2145	WI2	239	160	205	184	262	295	317	318	219	-9	299	170	-9	260	160	156
FP_2145	WI2	-9	165	228	194	279	295	-9	-9	223	-9	299	175	-9	265	-9	156
FP_2146	WI2	239	166	224	186	281	293	317	318	219	213	299	170	222	236	160	156
FP_2146	WI2	-9	170	248	186	283	295	-9	318	223	213	299	175	234	260	-9	156
FP_2147	WI2	239	160	224	187	-9	293	317	318	219	212	299	170	231	236	160	156
FP_2147	WI2	-9	162	228	191	-9	294	-9	318	225	213	311	175	240	236	160	158
FP_2148	WI2	239	156	228	188	262	293	317	318	219	-9	299	170	237	236	160	158
FP_2148	WI2	239	160	228	188	262	293	317	318	223	-9	309	175	243	266	160	158
FP_2149	WI2	239	160	224	188	262	293	317	318	219	-9	294	170	234	236	160	160
FP_2149	WI2	239	164	239	204	262	313	317	318	223	-9	299	175	237	266	160	160
FP_2150	WI2	239	160	228	192	279	293	317	318	217	213	299	170	234	260	160	-9
FP_2150	WI2	239	166	239	194	281	315	317	318	223	213	299	175	234	265	160	-9
FP_2151	WI2	239	160	224	194	262	293	317	318	219	212	294	175	-9	260	160	-9
FP_2151	WI2	241	166	239	196	262	294	325	324	219	213	294	175	-9	265	165	-9
FP_2152	WI2	239	168	224	-9	283	293	317	318	219	210	293	170	222	236	160	-9
FP_2152	WI2	241	170	235	-9	283	313	327	326	223	213	293	170	231	260	179	-9
FP_2153	WI2	239	156	224	-9	262	293	317	318	221	213	299	170	234	-9	166	-9
FP_2153	WI2	243	164	228	-9	281	295	327	333	221	213	304	175	234	-9	166	-9
FP_2154	WI2	239	160	224	-9	275	289	319	333	219	210	299	170	234	236	166	-9
FP_2154	WI2	243	164	239	-9	279	315	319	338	223	211	304	191	234	264	166	-9
FP_2155	WI2	239	166	224	-9	262	289	325	-9	219	-9	294	175	234	236	179	-9
FP_2155	WI2	243	170	239	-9	283	293	325	-9	223	-9	299	175	234	266	-9	-9
FP_2157	WI2	241	162	224	-9	265	-9	-9	-9	223	213	-9	180	-9	267	-9	-9
FP_2157	WI2	243	165	239	-9	265	-9	-9	-9	223	230	-9	180	-9	277	-9	-9
FP_2103	WI1	238	157	243	184	279	313	314	319	221	213	299	175	231	260	143	156
FP_2103	WI1	238	167	243	190	287	313	317	327	223	215	311	191	234	260	153	158
FP_2104	WI1	238	157	243	175	279	313	317	319	223	213	304	170	231	259	143	154
FP_2104	WI1	243	165	248	190	283	313	317	327	225	215	311	175	237	260	153	154
FP_2105	WI1	238	157	243	175	279	313	317	320	223	210	311	170	222	260	146	154
FP_2105	WI1	243	157	248	175	299	313	317	320	227	215	311	175	231	270	146	154
FP_2106	WI1	238	165	248	175	281	313	313	320	223	213	299	175	231	260	146	154
FP_2106	WI1	244	171	248	178	281	313	317	320	223	219	304	191	231	260	165	156
FP_2107	WI1	239	165	243	186	283	313	315	320	217	213	299	175	231	260	146	156
FP_2107	WI1	239	165	248	192	285	313	319	321	221	215	311	191	231	270	165	156
FP_2108	WI1	239	164	243	175	283	311	317	320	223	211	293	191	231	265	146	156
FP_2108	WI1	239	167	243	188	285	314	317	326	223	213	311	191	234	265	165	156
FP_2109	WI1	239	165	243	175	279	295	317	321	223	213	304	175	228	265	146	154
FP_2109	WI1	243	175	243	196	281	313	317	-9	223	215	319	191	231	270	165	156
FP_2110	WI1	239	165	243	184	281	313	313	321	223	213	299	175	231	266	146	154
FP_2110	WI1	243	169	243	186	281	313	319	-9	223	219	299	175	231	270	165	156
FP_2111	WI1	239	165	239	175	281	313	315	321	223	215	299	175	231	260	146	154
FP_2111	WI1	243	177	248	186	281	314	317	321	223	215	304	175	231	270	166	156
FP_2112	WI1	241	157	243	175	283	313	317	321	223	210	299	175	231	265	146	154
FP_2112	WI1	243	167	248	182	299	313	317	323	223	215	311	191	231	265	166	156
FP_2113	WI1	241	164	243	177	279	-9	313	321	223	210	-9	175	231	260	150	154
FP_2113	WI1	244	166	248	182	281	-9	317	323	223	211	-9	175	234	265	160	156
FP_2114	WI1	242	163	248	175	279	291	317	321	223	215	299	175	231	260	153	154
FP_2114	WI1	242	167	248	186	281	313	317	323	223	215	311	175	231	266	165	156
FP_2115	WI1	243	157	243	182	279	313	317	321	223	210	299	170	231	260	153	152
FP_2115	WI1	-9	157	248	184	285	313	317	327	223	215	311	175	231	270	166	154
FP_2116	WI1	243	165	243	180	281	311	313	321	221	211	293	175	231	260	155	156
FP_2116	WI1	-9	165	243	186	283	311	321	327	223	215	311	191	231	260	165	156
FP_2117	WI1	243	165	243	196	279	311	313	321	223	217	304	170	231	265	155	154
FP_2117	WI1	-9	165	248	196	285	319	317	329	223	217	309	191	231	270	170	156
FP_2118	WI1	243	163	243	178	281	313	315	321	221	213	299	175	222	260	160	156
FP_2118	WI1	243	165	248	184	285	315	317	329	223	215	311	191	231	271	165	158
FP_2119	WI1	243	163	224	182	283	293	315	321	219	213	293	175	231	265	160	154
FP_2119	WI1	243	175	243	198	298	313	317	329	223	213	299	175	234	265	165	154
FP_2120	WI1	243	165	243	184	281	313	315	321	221	215	299	175	231	265	160	154
FP_2120	WI1	243	167	248	186	281	314	317	331	223	221	299	191	231	270	166	156
FP_2121	WI1	243	165	239	182	277	311	312	323	223	213	293	170	231	265	165	156
FP_2121	WI1	243	175	243	182	281	313	317	339	223	215	309	175	231	270	-9	156
FP_2122	WI1	243	-9	243	-9	281	-9	317	326	223	211	293	175	231	260	165	156
FP_2122	WI1	243	-9	248	-9	283	-9	319	326	223	215	293	175	234	266	165	156
FP_2123	WI1	243	157	243	182	281	313	317	326	223	210	299	173	-9	265	165	152
FP_2123	WI1	243	167	248	182	299	313	317	328	227	215	311	175	-9	265	171	156
FP_2124	WI1	243	165	243	175	281	313	313	327	223	213	293	191	231	270	166	154
FP_2124	WI1	245	175	248	184	283	313	317	-9	227	215	299	191	231	270	166	156
FP_2125	WI1	243	157	243	182	281	313	-9	327	221	211	-9	-9	231	260	166	154
FP_2125	WI1	245	165	248	194	291	313	-9	327	223	211	-9	-9	231	266	166	156
FP_2126	WI1	243	157	243	178	279	313	313	331	217	211	299	-9	231	260	166	156
FP_2126	WI1	245	173	248	178	279	313	317	331	223	213	311	-9	231	265	166	156
FP_2127	WI1	243	169	228	182	262	293	319	333	219	211	294	175	222	265	166	156
FP_2127	WI1	246	171	239	192	281	293	321	333	219	213	299	191	234	269	171	156
FP_2128	WI1	244	165	228	188	262	293	319	-9	217	210	299	175	231	236	170	156
FP_2128	WI1	247	169	248	192	283	313	327	-9	219	213	304	175	237	265	170	156
FP_2129	WI1	-9	165	239	175	283	313	313	-9	223	211	311	175	231	-9	171	156
FP_2129	WI1	-9	177	239	175	283	313	319	-9	225	213	311	191	231	-9	171	156
FP_1618	VT1	239	165	243	175	285	313	315	320	223	210	293	175	222	266	153	158
FP_1618	VT1	243	179	248	184	285	315	317	320	223	213	309	175	222	266	165	158
FP_1619	VT1	239	157	239	180	277	-9	-9	-9	223	215	299	175	222	-9	139	154
FP_1619	VT1	243	165	243	184	279	-9	-9	-9	223	215	299	191	231	-9	163	158
FP_1620	VT1	239	157	243	180	277	315	317	320	221	215	299	175	222	260	165	156
FP_1620	VT1	247	163	243	190	285	315	317	326	223	215	311	191	231	266	165	158
FP_1621	VT1	243	163	243	186	279	313	317	326	223	215	299	175	222	-9	155	154
FP_1621	VT1	243	165	248	192	279	313	317	337	223	215	311	175	231	-9	166	158
FP_1623	VT1	243	165	243	173	277	-9	317	324	221	215	299	175	222	266	139	156
FP_1623	VT1	243	165	243	178	285	-9	319	324	223	215	299	191	231	271	165	156
FP_1624	VT1	243	163	-9	175	279	313	317	-9	223	213	299	170	222	266	139	154
FP_1624	VT1	247	165	-9	180	283	313	317	-9	223	215	311	191	234	266	143	156
FP_1625	VT1	239	157	243	190	277	315	317	320	217	213	299	175	225	271	165	154
FP_1625	VT1	245	165	248	196	281	315	319	322	223	215	311	191	228	271	165	154
FP_1626	VT1	238	165	239	180	283	313	313	-9	223	213	299	175	225	266	139	154
FP_1626	VT1	247	167	243	196	291	315	315	-9	223	215	311	175	231	271	179	156
FP_1627	VT1	239	167	243	177	279	313	315	320	223	215	311	175	225	-9	165	154
FP_1627	VT1	247	183	243	181	279	313	315	324	223	215	311	175	231	-9	165	154
FP_1628	VT1	243	169	239	175	279	-9	315	320	223	213	299	175	225	264	166	152
FP_1628	VT1	247	173	243	175	279	-9	317	320	223	215	311	175	237	266	166	154
FP_1629	VT1	238	163	243	154	279	-9	315	-9	223	215	-9	191	231	260	139	156
FP_1629	VT1	238	165	243	188	281	-9	315	-9	223	215	-9	191	-9	271	139	156
FP_1630	VT1	243	165	243	188	277	315	317	320	-9	215	299	175	231	266	139	154
FP_1630	VT1	247	165	248	190	279	315	319	326	-9	215	311	175	-9	271	155	158
FP_1631	VT1	239	181	239	184	277	313	315	326	223	215	311	175	231	260	139	158
FP_1631	VT1	243	183	243	190	285	313	315	326	223	215	311	175	-9	266	165	158
FP_1633	VT1	245	165	243	180	277	-9	-9	-9	223	215	311	175	231	266	139	154
FP_1633	VT1	247	165	243	188	281	-9	-9	-9	223	215	311	191	-9	271	166	156
FP_1634	VT1	243	157	239	175	279	313	317	-9	217	213	293	175	231	260	139	154
FP_1634	VT1	245	167	248	186	279	313	317	-9	223	213	311	191	231	260	179	154
FP_1635	VT1	247	157	239	180	285	-9	315	320	223	210	311	175	231	-9	139	154
FP_1635	VT1	247	163	243	180	291	-9	317	326	223	215	311	175	231	-9	165	158
FP_1636	VT1	239	157	239	180	283	-9	-9	-9	223	215	-9	170	231	266	139	154
FP_1636	VT1	243	163	243	188	291	-9	-9	-9	223	215	-9	191	231	266	179	158
FP_1637	VT1	239	157	243	192	277	313	315	-9	217	215	-9	175	231	260	139	152
FP_1637	VT1	239	157	243	196	285	313	317	-9	223	215	-9	175	231	260	165	156
FP_1638	VT1	243	163	243	180	279	313	313	320	223	215	311	175	231	265	139	154
FP_1638	VT1	247	165	243	190	291	315	315	320	223	215	311	191	231	270	165	154
FP_1639	VT1	239	165	-9	175	279	313	313	-9	217	215	299	175	231	260	139	154
FP_1639	VT1	241	165	-9	175	279	313	313	-9	223	219	299	175	231	260	165	156
FP_1641	VT1	245	157	243	186	285	-9	317	-9	223	211	-9	175	231	266	143	156
FP_1641	VT1	247	165	243	190	291	-9	319	-9	223	215	-9	175	231	271	165	158
FP_1642	VT1	243	157	243	186	279	313	317	320	221	215	299	175	231	260	139	154
FP_1642	VT1	243	157	248	196	285	313	317	322	223	215	311	191	231	260	165	154
FP_1643	VT1	243	165	243	175	277	313	313	320	217	211	299	175	231	266	153	154
FP_1643	VT1	245	167	243	192	287	313	317	326	221	213	304	191	234	266	153	156
FP_1644	VT1	243	165	243	180	279	313	317	320	223	210	311	175	231	260	139	156
FP_1644	VT1	243	167	243	192	285	313	321	320	223	215	311	175	237	266	165	158
FP_1645	VT1	245	165	239	175	279	313	317	320	217	213	311	175	234	260	-9	154
FP_1645	VT1	247	167	243	186	279	313	317	320	223	215	311	196	234	265	-9	154
FP_1646	VT1	239	165	248	175	279	-9	317	-9	223	215	-9	170	234	260	155	154
FP_1646	VT1	243	165	248	175	279	-9	319	-9	223	215	-9	175	234	265	155	156
FP_1647	VT1	243	173	-9	186	264	313	315	318	223	215	300	175	-9	260	165	154
FP_1647	VT1	247	179	-9	192	287	315	317	324	223	215	311	175	-9	266	165	158
FP_1586	ON1	238	164	224	175	260	313	314	312	217	213	293	170	222	260	139	154
FP_1586	ON1	-9	170	224	-9	260	314	314	320	223	215	304	175	222	266	179	154
FP_1587	ON1	238	164	224	175	260	313	317	316	223	213	293	175	222	260	139	156
FP_1587	ON1	-9	174	228	178	260	315	317	318	223	219	311	175	225	265	179	158
FP_1588	ON1	238	162	224	175	262	289	317	318	223	211	299	170	222	236	143	156
FP_1588	ON1	238	164	239	180	277	293	317	-9	225	213	299	175	234	265	150	158
FP_1589	ON1	238	158	224	175	262	296	315	318	219	211	294	175	222	265	143	156
FP_1589	ON1	243	165	248	180	281	319	329	-9	223	213	299	191	234	265	160	156
FP_1590	ON1	239	162	228	175	262	289	306	318	223	211	299	170	222	236	143	156
FP_1590	ON1	-9	164	228	184	283	291	317	-9	225	213	299	191	243	265	179	158
FP_1591	ON1	239	160	228	175	264	291	315	318	219	211	299	175	225	236	143	158
FP_1591	ON1	-9	162	228	186	285	319	317	318	221	213	299	191	231	266	179	158
FP_1592	ON1	239	171	239	175	277	313	315	318	221	210	299	175	228	260	143	154
FP_1592	ON1	-9	171	-9	188	285	315	317	318	223	211	309	175	228	265	179	156
FP_1593	ON1	239	158	239	175	279	291	315	318	219	211	299	170	228	265	146	156
FP_1593	ON1	241	165	-9	192	-9	291	327	318	223	213	311	191	228	265	166	156
FP_1594	ON1	239	160	239	175	279	293	313	318	223	213	294	170	228	265	148	156
FP_1594	ON1	241	170	239	192	279	294	323	320	223	213	299	175	228	265	179	160
FP_1595	ON1	239	164	239	177	279	313	313	318	223	215	299	175	228	253	150	154
FP_1595	ON1	242	164	239	177	279	315	317	320	223	217	311	175	231	260	160	158
FP_1596	ON1	239	171	239	177	279	313	313	318	223	213	293	170	231	260	153	154
FP_1596	ON1	242	179	243	177	281	313	317	320	223	215	299	170	-9	264	160	156
FP_1597	ON1	239	162	239	178	279	313	313	318	221	213	299	170	231	265	155	154
FP_1597	ON1	243	164	243	180	285	313	317	320	223	219	299	175	-9	271	155	158
FP_1598	ON1	239	163	239	178	279	-9	-9	318	223	211	294	170	231	260	155	154
FP_1598	ON1	243	165	243	180	285	-9	-9	324	223	213	299	175	-9	269	155	156
FP_1599	ON1	240	161	239	180	279	-9	309	320	221	211	-9	176	231	255	155	154
FP_1599	ON1	-9	165	243	186	285	-9	314	-9	223	213	-9	191	231	267	179	156
FP_1600	ON1	240	156	239	182	279	-9	315	320	223	211	294	180	231	267	160	157
FP_1600	ON1	240	164	243	184	285	-9	317	-9	223	215	294	183	231	267	-9	159
FP_1601	ON1	240	161	239	182	279	-9	-9	320	217	211	294	170	231	260	160	154
FP_1601	ON1	240	165	248	201	285	-9	-9	-9	219	213	311	175	231	265	160	156
FP_1605	ON1	241	170	239	186	279	313	313	320	217	213	299	175	231	260	160	154
FP_1605	ON1	-9	176	248	-9	287	313	317	-9	223	215	309	191	234	260	165	156
FP_1606	ON1	241	172	243	186	281	313	313	320	223	215	299	191	231	260	161	150
FP_1606	ON1	243	176	-9	186	-9	313	317	320	233	215	311	191	234	266	161	158
FP_1608	ON1	243	164	243	186	281	281	281	320	221	210	311	175	231	260	165	154
FP_1608	ON1	-9	164	-9	186	281	281	283	320	223	215	311	175	234	260	165	154
FP_1610	ON1	243	170	243	186	281	311	317	320	223	213	299	175	231	260	165	150
FP_1610	ON1	-9	170	248	188	281	313	317	320	223	215	311	175	234	260	179	158
FP_1611	ON1	243	164	243	196	281	313	315	320	217	213	293	175	231	260	166	154
FP_1611	ON1	-9	164	248	196	283	315	319	326	223	215	311	191	234	266	-9	156
FP_1613	ON1	243	154	243	202	281	313	315	320	229	215	299	175	231	260	166	154
FP_1613	ON1	243	164	248	202	285	313	317	331	229	215	299	175	237	260	-9	156
FP_1614	ON1	243	164	248	-9	283	313	317	320	223	213	299	175	231	260	166	154
FP_1614	ON1	245	168	-9	-9	285	313	317	334	223	219	311	175	240	260	166	156
FP_1616	ON1	243	164	248	-9	283	-9	315	322	217	211	294	180	234	260	166	159
FP_1616	ON1	247	164	-9	-9	285	-9	317	326	219	215	294	180	-9	267	166	159
FP_1617	ON1	243	164	248	-9	285	313	317	328	223	211	299	175	234	259	166	156
FP_1617	ON1	247	166	248	-9	-9	313	317	328	223	213	311	191	237	271	166	158
FP_1442	NS2	238	157	239	166	277	313	294	318	219	213	299	175	222	236	143	152
FP_1442	NS2	-9	165	248	166	279	313	305	-9	-9	215	299	191	-9	-9	153	156
FP_1443	NS2	238	165	248	166	279	311	294	318	219	213	299	170	222	236	143	152
FP_1443	NS2	-9	173	248	177	285	313	313	-9	-9	219	311	175	222	-9	153	156
FP_1444	NS2	238	157	239	168	279	309	294	318	219	215	299	175	228	236	143	154
FP_1444	NS2	-9	165	248	182	283	313	316	-9	-9	215	304	191	-9	236	153	-9
FP_1445	NS2	238	167	248	168	277	311	313	318	219	215	293	191	228	236	143	154
FP_1445	NS2	-9	173	248	186	279	315	315	-9	219	219	299	191	228	236	165	154
FP_1447	NS2	238	165	248	175	277	311	313	318	219	213	299	170	231	236	143	154
FP_1447	NS2	238	165	248	-9	285	317	317	-9	219	213	311	175	-9	236	166	156
FP_1448	NS2	238	157	239	175	279	311	315	318	219	213	299	170	231	236	143	154
FP_1448	NS2	238	173	243	175	285	313	323	-9	221	219	309	191	-9	264	166	156
FP_1449	NS2	238	165	239	175	277	313	315	318	219	215	299	175	231	236	143	154
FP_1449	NS2	238	167	248	180	283	313	325	318	223	215	304	191	-9	266	166	156
FP_1450	NS2	238	169	239	175	279	315	315	318	221	221	309	170	231	236	143	156
FP_1450	NS2	238	171	248	186	281	317	327	318	-9	-9	311	175	231	266	171	-9
FP_1451	NS2	238	157	243	175	279	313	315	318	221	215	299	175	231	236	146	156
FP_1451	NS2	238	169	248	186	285	317	327	318	-9	215	311	191	231	266	171	-9
FP_1452	NS2	238	165	239	175	281	293	317	320	221	213	294	170	231	260	153	156
FP_1452	NS2	243	169	239	186	281	313	-9	-9	223	213	294	175	240	-9	153	-9
FP_1455	NS2	238	165	224	175	281	293	317	320	221	211	294	170	231	260	160	156
FP_1455	NS2	243	171	239	196	281	313	-9	-9	223	213	304	175	240	-9	-9	-9
FP_1456	NS2	239	161	239	177	262	289	317	320	221	213	294	170	234	260	160	156
FP_1456	NS2	239	171	239	177	283	293	317	-9	223	214	299	175	-9	-9	160	-9
FP_1458	NS2	239	172	224	178	279	-9	317	320	223	-9	294	182	234	260	160	156
FP_1458	NS2	243	172	224	196	281	-9	317	-9	-9	-9	294	182	-9	-9	160	-9
FP_1459	NS2	240	167	239	180	281	296	317	320	223	211	294	175	234	260	160	156
FP_1459	NS2	241	169	239	186	281	297	317	-9	-9	213	299	175	-9	260	160	-9
FP_1460	NS2	240	165	243	182	279	313	317	320	223	213	299	175	234	260	160	156
FP_1460	NS2	243	165	248	182	279	317	319	-9	-9	213	311	191	-9	260	165	156
FP_1461	NS2	241	163	239	183	281	-9	317	320	223	-9	294	182	234	260	160	156
FP_1461	NS2	242	163	248	183	283	-9	319	-9	-9	-9	294	182	237	260	165	156
FP_1462	NS2	241	169	239	183	281	296	317	320	223	213	294	175	234	260	163	156
FP_1462	NS2	243	171	239	183	281	313	319	-9	-9	213	294	175	237	265	171	156
FP_1463	NS2	241	165	224	186	281	293	317	320	223	213	294	170	234	260	165	156
FP_1463	NS2	243	169	239	-9	281	295	319	320	-9	213	299	175	237	265	165	156
FP_1464	NS2	241	169	239	186	281	293	319	320	223	213	294	175	234	260	166	156
FP_1464	NS2	243	183	239	-9	281	296	319	320	-9	214	299	175	237	265	166	156
FP_1465	NS2	242	165	224	186	281	293	323	320	223	213	294	175	234	260	166	156
FP_1465	NS2	-9	179	239	186	281	295	327	322	223	213	294	175	237	265	166	156
FP_1467	NS2	242	182	-9	186	279	315	325	320	223	-9	294	182	234	260	-9	156
FP_1467	NS2	242	186	-9	196	279	315	325	330	223	-9	294	183	241	266	-9	156
FP_1469	NS2	247	169	239	186	281	293	325	320	223	213	294	170	237	260	-9	160
FP_1469	NS2	249	183	239	198	281	293	327	330	223	236	294	175	-9	266	-9	160
FP_1470	NS2	249	171	239	196	279	315	325	326	223	213	311	170	237	260	-9	160
FP_1470	NS2	251	173	243	198	281	317	327	332	223	219	311	175	-9	271	-9	164
FP_1471	NS2	251	169	239	196	281	293	327	-9	-9	213	294	170	241	266	-9	164
FP_1471	NS2	251	169	239	198	281	313	327	-9	-9	214	299	175	241	271	-9	168
FP_1804	WY1	243	157	239	175	279	-9	312	320	221	213	-9	170	228	260	139	154
FP_1804	WY1	243	165	248	186	289	-9	317	326	223	213	-9	191	234	260	179	156
FP_1805	WY1	239	171	243	186	285	-9	317	320	223	215	-9	170	231	260	139	156
FP_1805	WY1	243	175	243	190	285	-9	319	328	223	215	-9	170	234	260	155	156
FP_1806	WY1	238	157	243	186	285	-9	313	320	223	211	-9	191	231	266	139	154
FP_1806	WY1	241	165	248	194	300	-9	313	322	223	219	-9	191	234	266	179	156
FP_1808	WY1	243	165	243	178	283	313	317	326	223	215	311	175	234	255	139	154
FP_1808	WY1	243	171	248	186	289	313	321	328	223	221	311	191	234	260	165	156
FP_1809	WY1	243	163	239	175	279	-9	317	320	223	213	311	170	231	270	166	156
FP_1809	WY1	243	171	243	175	285	-9	321	326	223	215	311	191	231	270	166	158
FP_1810	WY1	242	157	-9	175	281	313	317	320	223	213	311	175	234	260	160	154
FP_1810	WY1	243	171	-9	180	300	315	319	322	223	215	311	191	234	260	165	154
FP_1811	WY1	243	157	243	175	289	313	313	322	217	213	311	175	231	265	165	154
FP_1811	WY1	243	173	248	194	300	315	313	328	223	219	311	191	234	271	165	156
FP_1812	WY1	241	163	243	175	285	311	317	324	223	213	304	175	231	266	165	154
FP_1812	WY1	243	165	243	194	289	313	319	326	227	213	311	191	231	266	170	156
FP_1813	WY1	241	163	239	175	-9	313	317	320	221	213	299	170	222	260	139	154
FP_1813	WY1	243	165	248	186	-9	315	319	324	223	215	311	175	222	266	179	156
FP_1814	WY1	239	165	243	175	-9	315	313	320	223	213	311	175	231	260	126	154
FP_1814	WY1	243	167	243	190	-9	315	319	324	223	219	311	191	234	266	139	154
FP_1815	WY1	243	165	243	173	-9	-9	313	-9	223	213	311	-9	234	260	139	154
FP_1815	WY1	243	173	243	194	-9	-9	319	-9	223	219	311	-9	234	264	170	156
FP_1816	WY1	241	157	243	175	283	310	313	320	223	213	299	175	234	260	139	154
FP_1816	WY1	243	179	248	182	283	310	317	324	223	219	311	191	234	265	170	154
FP_1651	VT2	239	160	224	175	262	293	306	318	217	213	299	170	228	236	139	152
FP_1651	VT2	239	167	239	-9	281	293	-9	-9	221	213	299	175	234	265	139	152
FP_1652	VT2	239	163	224	175	262	-9	306	318	217	211	-9	170	228	236	139	152
FP_1652	VT2	239	165	224	-9	285	-9	306	-9	223	213	-9	170	234	263	179	152
FP_1653	VT2	239	160	224	175	281	293	306	318	219	213	299	170	-9	236	126	154
FP_1653	VT2	239	167	239	175	283	293	315	-9	-9	213	299	175	-9	265	150	-9
FP_1654	VT2	236	162	224	175	262	-9	306	318	219	213	-9	170	228	236	153	154
FP_1654	VT2	239	165	239	175	281	-9	317	-9	-9	213	-9	175	234	263	179	-9
FP_1655	VT2	237	165	224	175	262	-9	306	318	219	213	-9	170	228	236	139	154
FP_1655	VT2	239	165	239	181	262	-9	319	-9	-9	213	-9	175	240	263	139	156
FP_1656	VT2	237	160	224	175	262	293	306	318	219	213	-9	170	228	264	153	154
FP_1656	VT2	239	165	239	186	281	313	323	318	-9	213	-9	170	237	264	153	156
FP_1657	VT2	238	165	224	178	262	-9	306	318	219	213	-9	175	228	236	150	154
FP_1657	VT2	238	169	239	186	281	-9	325	318	-9	213	-9	175	240	263	160	156
FP_1658	VT2	239	160	-9	180	262	289	313	318	219	211	-9	170	228	236	-9	154
FP_1658	VT2	243	179	-9	-9	289	293	317	318	219	213	-9	170	234	265	-9	156
FP_1659	VT2	239	165	-9	180	279	-9	313	320	219	213	-9	175	228	260	139	154
FP_1659	VT2	243	167	-9	180	279	-9	317	-9	219	215	-9	175	228	266	165	156
FP_1660	VT2	243	165	239	180	279	-9	315	320	219	213	-9	175	-9	260	139	154
FP_1660	VT2	247	171	239	192	285	-9	-9	-9	219	215	-9	191	-9	260	179	158
FP_1661	VT2	239	160	-9	182	262	-9	315	320	219	213	299	170	228	236	139	154
FP_1661	VT2	239	171	-9	186	281	-9	315	-9	223	213	299	175	237	265	153	158
FP_1662	VT2	239	173	-9	184	279	-9	315	320	219	215	-9	170	234	263	139	156
FP_1662	VT2	247	173	-9	184	283	-9	315	320	223	215	-9	175	234	263	179	-9
FP_1663	VT2	240	165	-9	184	279	313	315	320	221	215	-9	175	231	260	139	156
FP_1663	VT2	243	165	-9	188	281	315	317	322	-9	215	-9	175	231	260	166	-9
FP_1664	VT2	239	165	-9	184	277	-9	315	320	221	213	-9	175	225	260	139	156
FP_1664	VT2	243	173	-9	188	279	-9	317	326	223	215	-9	191	225	266	165	-9
FP_1665	VT2	238	165	-9	186	281	313	317	320	221	211	-9	175	231	236	139	156
FP_1665	VT2	245	179	-9	-9	281	313	-9	328	223	215	-9	191	231	260	148	-9
FP_1666	VT2	243	157	-9	186	279	-9	317	320	223	213	-9	170	231	260	139	156
FP_1666	VT2	243	165	-9	-9	281	-9	-9	330	-9	215	-9	175	234	266	179	-9
FP_1667	VT2	243	157	-9	186	279	-9	317	-9	223	215	-9	175	222	260	139	156
FP_1667	VT2	243	181	-9	-9	279	-9	317	-9	-9	215	-9	175	222	266	165	156
FP_1668	VT2	243	165	248	186	283	313	317	-9	223	215	-9	175	228	260	139	156
FP_1668	VT2	243	167	248	188	285	313	317	-9	-9	215	-9	175	234	266	166	156
FP_1671	VT2	239	161	228	186	262	-9	317	-9	223	211	-9	170	237	236	139	156
FP_1671	VT2	239	169	239	192	281	-9	319	-9	-9	213	-9	175	240	264	171	156
FP_1673	VT2	239	165	248	188	285	-9	317	-9	223	213	-9	191	225	260	139	156
FP_1673	VT2	243	175	248	-9	287	-9	319	-9	-9	215	-9	191	231	266	160	156
FP_1675	VT2	239	165	-9	196	285	313	-9	-9	223	210	-9	176	231	260	126	156
FP_1675	VT2	243	173	-9	196	285	315	-9	-9	-9	210	-9	176	234	266	139	156
FP_1676	VT2	238	165	-9	-9	275	313	-9	-9	223	213	-9	175	228	260	-9	156
FP_1676	VT2	243	173	-9	-9	285	313	-9	-9	223	215	-9	191	228	264	-9	160
FP_1678	VT2	243	165	243	-9	279	313	-9	-9	223	213	-9	175	222	255	139	-9
FP_1678	VT2	247	183	248	-9	281	313	-9	-9	223	215	-9	175	231	266	160	-9
FP_1679	VT2	238	165	243	-9	279	-9	-9	-9	-9	213	-9	176	231	260	139	-9
FP_1679	VT2	238	165	243	-9	285	-9	-9	-9	-9	215	-9	176	231	260	179	-9
FP_1818	WY2	242	157	239	190	279	291	313	322	223	211	293	175	222	265	165	154
FP_1818	WY2	243	165	239	192	285	310	313	322	223	215	311	175	-9	270	170	154
FP_1819	WY2	243	165	243	175	279	295	313	322	223	215	293	191	222	270	139	152
FP_1819	WY2	243	165	243	188	285	313	313	322	223	215	311	191	-9	270	165	156
FP_1820	WY2	243	173	243	175	285	310	313	320	223	219	311	175	222	266	139	154
FP_1820	WY2	243	186	248	188	285	315	319	320	223	219	311	191	222	271	165	158
FP_1821	WY2	243	173	239	175	285	310	315	320	223	213	299	175	222	264	139	154
FP_1821	WY2	243	187	248	175	285	315	317	320	223	213	304	191	222	266	165	156
FP_1822	WY2	243	163	243	175	281	311	317	324	217	215	299	170	222	260	155	152
FP_1822	WY2	245	163	248	180	285	313	317	338	223	215	304	170	222	271	165	156
FP_1823	WY2	243	163	243	175	281	311	317	320	223	217	304	170	222	266	139	152
FP_1823	WY2	247	183	248	180	281	315	319	320	223	219	311	175	231	266	170	156
FP_1824	WY2	239	163	243	175	283	313	317	320	223	215	311	170	222	270	139	154
FP_1824	WY2	243	165	248	184	285	-9	317	328	223	215	311	191	231	270	139	156
FP_1825	WY2	243	173	239	180	285	313	313	320	223	215	311	170	222	260	139	154
FP_1825	WY2	243	179	239	186	285	-9	317	326	225	219	311	175	231	265	171	156
FP_1826	WY2	241	163	243	175	281	313	317	320	223	213	304	175	222	265	139	152
FP_1826	WY2	243	165	243	186	283	313	319	326	225	215	311	175	234	265	165	154
FP_1827	WY2	243	165	243	175	281	313	316	320	223	213	299	175	222	266	139	156
FP_1827	WY2	245	183	243	186	283	313	316	326	225	215	311	191	234	266	170	156
FP_1829	WY2	243	163	239	184	279	313	317	320	221	215	300	170	222	270	166	156
FP_1829	WY2	247	165	243	190	285	313	317	320	223	215	311	175	234	270	171	156
FP_1830	WY2	239	173	239	175	285	313	317	320	223	213	311	170	222	266	139	154
FP_1830	WY2	239	173	243	184	285	313	317	320	223	215	311	191	234	266	146	156
FP_1831	WY2	243	163	243	175	279	313	313	320	223	213	299	191	228	260	126	156
FP_1831	WY2	243	177	243	175	279	314	317	326	225	219	304	191	231	266	139	156
FP_1832	WY2	242	181	239	175	285	313	313	320	223	211	299	170	228	260	139	154
FP_1832	WY2	243	183	243	178	289	314	317	326	225	221	304	175	234	266	170	154
FP_1833	WY2	243	171	243	186	279	313	313	320	223	211	293	175	228	260	166	152
FP_1833	WY2	243	179	248	186	285	315	315	326	223	213	311	175	234	266	166	156
FP_1834	WY2	243	157	243	175	283	313	317	320	223	211	311	175	228	-9	166	154
FP_1834	WY2	245	171	248	194	285	315	319	320	223	215	311	191	234	-9	166	158
FP_1835	WY2	239	157	243	178	281	314	314	320	223	215	311	170	228	-9	139	154
FP_1835	WY2	243	163	248	194	283	317	317	320	223	215	311	175	234	-9	165	158
FP_1836	WY2	242	163	243	175	281	314	315	320	221	213	311	170	228	260	139	156
FP_1836	WY2	243	187	248	186	283	317	317	320	223	215	311	175	235	266	165	156
FP_1837	WY2	243	165	-9	175	289	315	312	322	223	213	311	175	231	266	166	156
FP_1837	WY2	245	183	-9	186	299	-9	316	324	225	215	311	191	-9	266	170	156
FP_1838	WY2	241	157	243	175	289	315	313	322	223	213	311	191	231	260	126	154
FP_1838	WY2	243	165	243	194	300	-9	317	324	223	219	311	191	-9	265	139	156
FP_1839	WY2	243	163	243	175	279	315	317	320	223	211	299	170	231	260	139	156
FP_1839	WY2	243	171	243	190	283	315	317	320	223	215	311	170	231	270	166	156
FP_1840	WY2	243	165	248	186	279	315	315	320	221	213	299	170	231	260	143	154
FP_1840	WY2	243	171	248	192	283	315	319	320	223	215	311	170	231	271	171	154
FP_1841	WY2	239	165	243	175	283	-9	314	326	223	211	293	175	231	260	139	154
FP_1841	WY2	243	165	243	178	300	-9	317	326	223	219	311	191	231	266	155	156
FP_1842	WY2	241	163	243	175	279	-9	317	320	223	213	311	191	231	260	165	152
FP_1842	WY2	243	165	248	184	300	-9	317	324	223	215	311	191	234	260	179	154
FP_1843	WY2	239	157	243	177	270	-9	317	318	221	213	289	175	231	-9	139	152
FP_1843	WY2	243	169	243	180	281	-9	317	320	223	219	311	191	234	-9	139	156
FP_1844	WY2	243	157	248	175	283	-9	317	320	223	215	299	170	234	260	139	154
FP_1844	WY2	243	171	248	180	289	-9	317	320	223	215	311	191	-9	266	175	156
FP_1845	WY2	243	165	243	175	277	-9	317	320	223	211	299	170	234	260	139	156
FP_1845	WY2	243	171	248	183	285	-9	317	320	225	213	311	175	-9	269	166	156
FP_1846	WY2	243	157	239	175	279	-9	317	320	223	215	311	170	234	260	139	154
FP_1846	WY2	243	171	248	180	283	-9	317	326	223	215	311	191	234	260	179	158
FP_1913	IA2	243	165	-9	175	279	295	-9	-9	223	213	299	191	222	260	143	152
FP_1913	IA2	245	173	-9	186	281	314	-9	-9	225	217	304	191	234	260	-9	-9
FP_1914	IA2	245	175	-9	175	279	313	315	-9	223	213	299	170	225	-9	143	152
FP_1914	IA2	245	179	-9	180	285	313	317	-9	225	217	299	191	231	-9	153	-9
FP_1915	IA2	243	165	239	175	279	309	315	328	223	210	299	175	225	260	143	152
FP_1915	IA2	247	175	239	192	289	313	317	330	223	217	300	175	231	265	163	152
FP_1916	IA2	239	163	-9	175	279	295	-9	-9	221	210	299	178	228	-9	143	152
FP_1916	IA2	245	175	-9	186	285	313	-9	-9	223	215	299	191	228	-9	165	154
FP_1917	IA2	243	165	239	175	279	313	-9	328	223	215	299	175	228	260	143	152
FP_1917	IA2	245	181	248	186	285	313	-9	328	223	217	309	191	234	265	165	154
FP_1918	IA2	243	173	239	175	281	295	-9	326	223	210	299	191	231	260	143	152
FP_1918	IA2	245	175	239	186	285	314	-9	328	223	215	311	191	-9	265	166	154
FP_1919	IA2	238	167	243	175	285	313	-9	-9	223	210	299	191	231	260	143	152
FP_1919	IA2	247	175	248	180	285	313	-9	-9	225	211	304	191	-9	264	166	154
FP_1920	IA2	243	165	-9	175	279	313	317	-9	221	211	299	176	231	265	160	152
FP_1920	IA2	245	167	-9	190	283	313	317	-9	223	211	311	176	-9	265	160	156
FP_1921	IA2	241	165	-9	180	279	313	317	-9	223	213	299	175	231	265	165	152
FP_1921	IA2	243	169	-9	182	281	313	319	-9	223	219	299	191	-9	265	-9	156
FP_1922	IA2	241	165	243	184	279	313	317	-9	223	213	299	170	231	265	165	152
FP_1922	IA2	245	175	248	186	281	313	317	-9	223	217	311	175	-9	265	-9	156
FP_1923	IA2	243	165	243	178	277	313	-9	324	223	213	299	170	231	260	165	152
FP_1923	IA2	247	165	243	186	277	313	-9	328	223	217	311	191	231	265	-9	156
FP_1925	IA2	247	165	248	175	279	295	-9	328	217	213	299	175	231	260	165	152
FP_1925	IA2	247	165	248	180	281	313	-9	328	223	219	299	191	231	265	-9	158
FP_1926	IA2	245	165	248	184	279	313	-9	-9	217	213	299	191	231	-9	165	154
FP_1926	IA2	247	165	248	186	281	313	-9	-9	223	217	299	191	231	-9	165	-9
FP_1927	IA2	241	165	243	178	277	313	-9	326	217	213	299	175	231	260	165	154
FP_1927	IA2	243	165	248	180	285	313	-9	328	223	215	304	191	231	265	165	-9
FP_1928	IA2	243	171	248	175	277	313	-9	-9	223	211	311	175	231	260	165	154
FP_1928	IA2	243	179	248	175	283	313	-9	-9	223	217	311	191	234	271	165	-9
FP_1929	IA2	243	165	248	186	281	313	313	-9	223	213	304	175	231	260	165	154
FP_1929	IA2	243	175	248	186	283	315	317	-9	225	217	304	191	234	260	171	-9
FP_1930	IA2	241	165	239	182	281	313	-9	-9	223	213	299	175	231	260	165	154
FP_1930	IA2	243	179	243	186	283	313	-9	-9	223	213	311	175	234	265	171	154
FP_1931	IA2	241	165	243	184	281	311	313	320	223	215	299	175	231	259	165	154
FP_1931	IA2	243	181	248	190	281	315	313	320	223	215	304	175	234	265	171	154
FP_1932	IA2	241	157	239	190	277	311	-9	320	221	213	299	175	231	260	165	154
FP_1932	IA2	245	165	239	190	279	313	-9	339	221	213	311	191	234	265	171	154
FP_1933	IA2	241	165	243	175	277	313	317	320	217	213	299	170	231	260	166	154
FP_1933	IA2	243	165	248	186	281	313	317	341	223	217	304	191	237	265	-9	154
FP_1934	IA2	243	171	243	186	264	313	-9	320	223	215	293	175	231	260	166	154
FP_1934	IA2	243	181	248	186	283	315	-9	320	223	217	299	175	237	266	-9	156
FP_1935	IA2	243	165	239	175	277	313	-9	320	223	210	299	191	234	260	166	154
FP_1935	IA2	245	175	239	184	279	314	-9	328	223	215	304	191	-9	260	-9	156
FP_1936	IA2	243	157	239	186	277	313	-9	-9	221	219	299	170	234	260	166	154
FP_1936	IA2	247	165	243	190	285	313	-9	-9	223	219	299	175	-9	265	166	156
FP_1937	IA2	243	165	243	175	285	313	315	-9	223	211	299	191	234	260	166	154
FP_1937	IA2	247	167	243	180	285	314	315	-9	225	217	311	191	-9	265	166	156
FP_1938	IA2	245	157	-9	175	279	295	-9	-9	223	210	299	175	234	266	166	156
FP_1938	IA2	245	175	-9	175	279	313	-9	-9	223	215	299	175	234	266	171	-9
FP_1939	IA2	243	165	239	186	277	313	317	313	223	213	299	-9	234	260	166	156
FP_1939	IA2	243	175	248	186	279	314	317	326	223	213	304	-9	234	260	175	-9
FP_1941	IA2	239	165	243	175	264	295	-9	328	223	217	299	175	237	260	171	156
FP_1941	IA2	247	167	243	180	285	313	-9	328	225	217	311	196	-9	270	-9	156
FP_1942	IA2	239	171	-9	182	282	299	-9	-9	219	213	299	170	237	265	174	156
FP_1942	IA2	239	181	-9	182	282	311	-9	-9	223	215	299	191	237	265	-9	156
FP_1945	IA1	241	-9	239	175	-9	313	319	239	217	210	293	176	231	255	165	154
FP_1945	IA1	243	-9	-9	190	-9	317	319	-9	-9	-9	299	191	231	260	165	156
FP_1946	IA1	239	-9	239	175	-9	311	313	239	217	210	299	175	231	255	153	154
FP_1946	IA1	243	-9	-9	178	-9	321	317	-9	-9	-9	304	175	231	260	170	154
FP_1947	IA1	239	165	239	184	281	309	315	239	217	210	299	170	231	258	165	154
FP_1947	IA1	242	169	239	186	285	313	317	239	-9	210	299	191	237	260	165	156
FP_1948	IA1	242	157	239	175	281	313	317	239	217	210	299	176	231	258	155	154
FP_1948	IA1	242	173	239	175	285	313	319	239	-9	210	311	191	231	265	165	154
FP_1949	IA1	241	157	239	190	281	313	317	239	217	210	299	176	231	258	165	154
FP_1949	IA1	247	165	239	194	283	315	319	239	217	211	299	176	231	266	165	154
FP_1950	IA1	241	157	239	175	285	313	317	239	217	210	299	176	234	260	165	154
FP_1950	IA1	244	167	243	190	295	313	319	243	217	215	299	176	234	-9	165	156
FP_1951	IA1	239	165	239	188	282	313	315	239	217	210	299	170	231	260	153	156
FP_1951	IA1	243	165	248	190	282	317	317	248	217	217	311	175	231	-9	165	156
FP_1952	IA1	239	165	239	184	281	313	315	239	217	211	299	191	231	260	175	152
FP_1952	IA1	243	175	248	186	281	314	317	248	223	211	311	191	234	-9	175	154
FP_1953	IA1	243	165	239	180	281	315	315	239	219	211	299	175	234	260	143	154
FP_1953	IA1	243	173	248	184	283	315	317	248	219	215	304	191	234	-9	165	156
FP_1954	IA1	239	165	239	178	281	313	317	239	221	213	299	175	231	260	170	156
FP_1954	IA1	243	191	248	186	285	313	317	248	-9	-9	304	191	237	-9	175	156
FP_1955	IA1	242	169	239	178	283	313	313	239	221	213	293	170	231	260	146	156
FP_1955	IA1	242	191	248	180	283	313	321	248	223	-9	304	175	234	260	153	156
FP_1956	IA1	239	169	239	175	281	313	317	239	221	213	299	175	231	260	155	154
FP_1956	IA1	243	175	248	186	283	313	321	248	223	-9	299	175	231	260	155	156
FP_1957	IA1	239	154	239	175	283	295	317	239	221	213	293	175	231	260	165	156
FP_1957	IA1	243	179	248	186	285	313	321	248	223	-9	299	191	231	260	165	156
FP_1958	IA1	243	154	243	173	283	295	313	243	223	213	293	175	231	260	155	156
FP_1958	IA1	243	175	-9	180	283	313	315	-9	-9	213	304	175	234	260	170	156
FP_1959	IA1	243	157	243	182	281	-9	319	243	223	213	299	174	-9	260	155	154
FP_1959	IA1	243	175	243	190	283	-9	319	243	-9	213	304	191	-9	260	165	156
FP_1960	IA1	243	169	243	175	279	313	313	243	223	213	299	175	231	260	153	154
FP_1960	IA1	243	179	243	186	281	321	317	243	-9	215	304	191	231	265	171	154
FP_1961	IA1	242	165	243	186	279	313	317	243	223	213	293	173	231	260	165	156
FP_1961	IA1	242	171	248	188	283	313	317	248	-9	215	311	176	231	265	171	156
FP_1962	IA1	239	154	243	178	283	313	315	243	223	213	299	175	231	260	155	156
FP_1962	IA1	243	175	248	180	285	313	317	248	-9	215	299	175	231	265	170	156
FP_1963	IA1	239	165	243	180	283	295	315	243	223	213	293	175	231	260	155	156
FP_1963	IA1	243	169	248	180	285	311	317	248	-9	215	299	175	234	265	165	156
FP_1964	IA1	239	-9	243	180	-9	295	315	243	223	213	293	175	231	260	155	156
FP_1964	IA1	243	-9	248	180	-9	311	317	248	-9	215	299	175	234	265	165	156
FP_1965	IA1	238	154	248	178	285	295	317	248	223	213	293	170	231	260	170	156
FP_1965	IA1	243	191	-9	180	285	313	321	-9	-9	215	304	175	234	266	170	156
FP_1966	IA1	239	154	248	180	283	313	315	248	223	213	299	175	234	260	155	156
FP_1966	IA1	243	165	-9	180	285	313	317	-9	223	215	304	175	234	270	166	156
FP_1967	IA1	241	165	248	173	281	313	313	248	223	213	299	175	231	260	153	154
FP_1967	IA1	242	191	-9	186	285	313	317	-9	223	215	304	191	237	270	165	156
FP_1968	IA1	239	154	248	180	281	295	313	248	223	213	293	175	231	265	160	154
FP_1968	IA1	243	157	248	190	283	295	315	248	223	217	299	175	231	-9	170	156
FP_1969	IA1	243	-9	248	175	-9	313	313	248	223	215	299	176	231	265	146	154
FP_1969	IA1	243	-9	248	180	-9	313	321	248	225	-9	299	176	234	-9	157	156
FP_1970	IA1	242	165	248	180	283	295	315	248	223	215	293	175	231	265	155	156
FP_1970	IA1	242	169	248	180	283	311	317	248	225	-9	304	175	231	265	165	156
FP_1971	IA1	239	165	248	-9	264	-9	315	248	225	215	299	170	-9	265	153	154
FP_1971	IA1	243	169	248	-9	285	-9	317	248	229	-9	299	175	-9	265	155	156
FP_1972	IA1	239	165	-9	180	283	295	315	-9	-9	215	299	170	231	266	-9	156
FP_1972	IA1	243	169	-9	180	285	313	321	-9	-9	215	299	175	231	-9	-9	156
FP_1973	IA1	239	154	-9	186	277	313	313	-9	-9	215	299	191	231	266	170	154
FP_1973	IA1	242	165	-9	190	285	313	317	-9	-9	217	299	196	237	-9	175	154
FP_1974	IA1	238	165	-9	186	-9	313	315	-9	-9	217	299	191	231	266	165	154
FP_1974	IA1	243	173	-9	186	-9	314	317	-9	-9	217	304	191	234	266	175	156
FP_1975	IA1	243	154	-9	180	281	-9	315	-9	-9	219	299	175	231	266	-9	154
FP_1975	IA1	243	173	-9	184	283	-9	321	-9	-9	219	311	191	231	266	-9	156
FP_1881	NE2	238	165	235	178	279	313	-9	324	217	210	311	175	222	270	143	152
FP_1881	NE2	247	171	248	186	281	321	-9	342	217	211	311	191	228	270	-9	152
FP_1882	NE2	238	171	235	175	279	313	-9	330	217	210	299	175	222	260	143	154
FP_1882	NE2	247	181	248	180	281	321	-9	332	223	211	311	191	231	270	-9	-9
FP_1883	NE2	239	173	239	175	279	313	315	-9	217	210	311	175	222	258	143	154
FP_1883	NE2	239	181	248	186	281	321	321	-9	223	213	311	191	231	258	165	-9
FP_1884	NE2	239	165	243	186	279	313	315	-9	219	210	299	175	234	260	143	154
FP_1884	NE2	243	179	-9	186	281	313	317	-9	219	213	311	191	234	265	169	-9
FP_1885	NE2	241	157	243	175	281	313	317	-9	221	210	299	170	222	260	153	154
FP_1885	NE2	243	157	243	186	281	313	317	-9	227	215	314	175	231	260	-9	-9
FP_1887	NE2	242	179	243	175	285	314	317	-9	221	210	299	175	222	260	153	154
FP_1887	NE2	242	181	243	175	285	315	321	-9	227	215	299	175	222	270	-9	154
FP_1888	NE2	242	157	243	175	277	311	317	-9	223	211	304	175	222	265	153	154
FP_1888	NE2	242	157	248	186	285	311	317	-9	-9	-9	311	175	231	271	165	154
FP_1889	NE2	243	157	243	175	281	313	317	322	223	211	311	191	222	265	155	154
FP_1889	NE2	-9	181	248	202	289	314	317	332	-9	211	311	196	222	271	155	154
FP_1890	NE2	243	157	248	175	281	313	-9	-9	223	211	311	175	231	265	165	154
FP_1890	NE2	-9	165	-9	186	281	313	-9	-9	-9	212	311	175	231	265	-9	154
FP_1891	NE2	243	165	248	175	277	313	317	320	223	211	299	175	231	270	165	154
FP_1891	NE2	243	179	-9	175	281	313	317	320	-9	213	311	196	234	270	-9	156
FP_1892	NE2	243	157	248	186	285	313	313	-9	223	211	311	170	222	260	165	154
FP_1892	NE2	243	165	-9	186	289	313	321	-9	-9	215	311	191	231	265	-9	156
FP_1893	NE2	243	157	248	175	277	295	317	-9	223	213	299	191	225	265	165	154
FP_1893	NE2	243	157	-9	175	277	313	319	-9	-9	-9	304	196	231	271	-9	156
FP_1894	NE2	243	179	248	175	281	313	-9	-9	223	213	311	191	222	260	165	154
FP_1894	NE2	247	181	248	180	287	321	-9	-9	-9	-9	311	191	222	271	-9	156
FP_1895	NE2	243	179	248	178	279	312	317	-9	223	213	293	175	222	260	165	154
FP_1895	NE2	247	181	248	180	281	313	317	-9	-9	213	311	175	222	265	-9	156
FP_1896	NE2	243	173	248	186	277	313	317	321	223	213	299	191	222	258	170	154
FP_1896	NE2	247	173	248	202	279	321	317	327	-9	213	311	191	231	260	-9	156
FP_1897	NE2	243	157	248	175	283	313	317	324	223	213	299	175	222	260	170	154
FP_1897	NE2	247	165	248	202	285	321	317	332	223	213	299	191	228	271	-9	156
FP_1898	NE2	243	157	248	175	285	310	317	320	223	213	299	175	222	-9	170	154
FP_1898	NE2	247	157	248	202	289	313	317	342	223	213	304	175	222	-9	-9	156
FP_1899	NE2	243	157	248	175	279	311	-9	332	223	213	300	175	222	260	170	154
FP_1899	NE2	247	167	248	186	281	311	-9	332	223	215	311	196	225	270	170	156
FP_1900	NE2	243	157	-9	175	279	313	-9	320	223	213	299	175	222	270	171	156
FP_1900	NE2	247	179	-9	180	289	313	-9	328	223	215	299	175	222	270	-9	-9
FP_1901	NE2	243	157	-9	186	279	313	317	320	223	213	311	175	222	258	171	156
FP_1901	NE2	247	173	-9	202	285	313	317	320	223	215	311	191	222	265	-9	-9
FP_1902	NE2	245	171	-9	180	279	313	315	-9	223	215	299	175	231	-9	171	156
FP_1902	NE2	247	171	-9	186	285	321	317	-9	223	-9	299	196	231	-9	-9	-9
FP_1903	NE2	247	157	-9	175	279	295	317	-9	223	215	299	191	222	265	171	156
FP_1903	NE2	-9	165	-9	175	289	313	317	-9	223	-9	311	191	231	265	-9	-9
FP_1904	NE2	247	165	-9	178	283	313	317	-9	223	215	293	175	231	270	171	156
FP_1904	NE2	-9	179	-9	186	285	313	317	-9	223	215	311	178	231	270	171	-9
FP_1905	NE2	247	165	-9	178	283	313	317	320	223	215	293	175	231	270	-9	156
FP_1905	NE2	-9	179	-9	186	285	313	317	325	223	217	311	175	231	270	-9	156
FP_1907	NE2	247	173	-9	-9	281	-9	317	322	223	219	299	175	222	258	-9	156
FP_1907	NE2	247	181	-9	-9	289	-9	317	342	223	221	304	196	231	265	-9	156
FP_1908	NE2	247	165	-9	175	281	295	-9	-9	223	-9	299	-9	222	260	-9	156
FP_1908	NE2	247	165	-9	186	289	313	-9	-9	223	-9	311	-9	231	271	-9	156
FP_1910	NE2	247	157	-9	175	279	313	-9	-9	223	-9	299	175	231	260	-9	156
FP_1910	NE2	247	165	-9	190	285	313	-9	-9	227	-9	311	178	231	265	-9	156
FP_1849	NE1	239	167	243	178	283	313	312	320	223	210	311	175	222	260	138	154
FP_1849	NE1	243	183	248	188	288	313	312	324	225	215	311	191	222	260	158	156
FP_1850	NE1	245	157	239	186	281	313	313	320	221	211	299	175	225	260	139	154
FP_1850	NE1	247	167	248	194	283	316	315	320	223	-9	311	191	-9	260	179	154
FP_1851	NE1	240	157	243	175	279	313	313	320	223	211	304	175	225	260	143	154
FP_1851	NE1	247	175	248	186	281	313	317	326	223	211	311	191	231	260	153	156
FP_1852	NE1	240	165	248	186	281	313	313	326	223	211	293	170	228	260	146	154
FP_1852	NE1	247	167	248	186	283	313	317	326	223	215	299	191	-9	265	165	154
FP_1854	NE1	240	165	248	186	279	313	313	320	223	211	299	170	228	260	153	154
FP_1854	NE1	243	165	248	194	281	313	321	320	223	215	311	175	-9	265	-9	154
FP_1855	NE1	243	165	-9	178	281	313	315	-9	223	211	311	170	228	265	153	154
FP_1855	NE1	247	183	-9	186	288	313	-9	-9	225	215	311	175	-9	265	-9	156
FP_1856	NE1	240	157	243	178	277	313	315	320	223	211	311	170	228	260	153	154
FP_1856	NE1	244	183	248	186	283	313	-9	326	223	215	311	175	228	265	165	156
FP_1857	NE1	244	157	243	186	281	313	315	320	223	213	293	170	228	260	153	154
FP_1857	NE1	247	183	248	194	288	313	315	324	225	-9	311	175	231	265	165	156
FP_1858	NE1	243	165	243	178	277	304	315	320	221	213	299	170	231	270	153	156
FP_1858	NE1	243	183	248	186	279	313	315	326	223	-9	311	191	-9	270	165	156
FP_1859	NE1	240	157	239	177	283	313	315	320	223	213	299	175	231	260	153	152
FP_1859	NE1	247	167	248	186	283	313	321	320	223	-9	311	191	-9	260	165	152
FP_1860	NE1	239	165	239	188	266	313	317	320	223	213	293	-9	231	260	153	154
FP_1860	NE1	245	167	248	194	283	316	317	324	223	213	299	-9	-9	265	165	154
FP_1861	NE1	240	165	248	186	283	313	319	320	223	213	293	175	231	260	153	154
FP_1861	NE1	245	173	248	194	283	313	321	334	223	213	304	191	-9	265	165	154
FP_1862	NE1	245	167	248	175	266	313	-9	320	223	213	293	175	231	260	153	154
FP_1862	NE1	247	167	248	188	283	316	-9	324	223	213	299	191	-9	260	165	156
FP_1864	NE1	239	157	243	175	266	313	-9	320	223	213	299	175	231	260	153	152
FP_1864	NE1	247	167	248	186	285	313	-9	320	223	213	311	191	-9	271	166	156
FP_1865	NE1	239	157	239	186	283	313	-9	320	223	213	299	170	231	260	153	154
FP_1865	NE1	240	167	248	186	283	313	-9	324	223	215	299	191	231	260	166	154
FP_1866	NE1	239	157	239	178	266	313	-9	320	223	213	299	175	234	260	155	154
FP_1866	NE1	244	159	243	188	277	313	-9	320	225	215	311	191	-9	260	166	154
FP_1867	NE1	243	163	243	186	279	304	-9	326	221	213	300	170	234	260	158	154
FP_1867	NE1	243	175	248	186	285	313	-9	334	223	215	311	175	-9	265	158	156
FP_1868	NE1	243	163	248	175	279	311	-9	320	221	213	300	170	234	260	158	154
FP_1868	NE1	243	165	248	186	285	313	-9	320	223	215	311	175	-9	270	158	156
FP_1869	NE1	243	163	248	175	279	311	-9	-9	221	213	300	170	234	260	158	154
FP_1869	NE1	243	165	248	186	285	313	-9	-9	223	215	311	175	-9	270	165	156
FP_1870	NE1	240	157	-9	188	266	313	-9	320	221	213	293	175	234	260	160	154
FP_1870	NE1	247	167	-9	188	283	313	-9	324	223	215	311	175	-9	265	165	154
FP_1871	NE1	240	157	239	186	281	313	-9	320	223	213	293	170	234	265	165	154
FP_1871	NE1	243	173	248	194	283	316	-9	326	223	215	304	175	-9	265	-9	154
FP_1872	NE1	243	163	248	186	279	313	-9	324	221	213	299	175	234	260	165	152
FP_1872	NE1	247	167	248	188	283	313	-9	326	223	215	300	191	-9	260	-9	156
FP_1873	NE1	242	165	239	175	279	311	-9	320	223	215	304	191	234	270	165	154
FP_1873	NE1	242	165	248	184	285	313	-9	326	223	-9	311	191	-9	274	-9	154
FP_1874	NE1	245	159	248	175	279	313	-9	320	221	215	299	170	234	260	165	152
FP_1874	NE1	247	165	248	175	281	316	-9	320	223	-9	304	191	234	270	165	158
FP_1875	NE1	239	157	243	186	266	313	-9	320	223	215	293	170	234	260	165	154
FP_1875	NE1	245	185	248	194	281	313	-9	320	223	-9	311	170	234	260	165	156
FP_1876	NE1	247	159	239	175	266	313	-9	-9	221	215	299	191	234	260	165	154
FP_1876	NE1	251	171	248	186	285	313	-9	-9	223	-9	299	191	239	275	165	154
FP_1877	NE1	243	163	243	175	285	304	-9	-9	223	215	300	175	-9	260	165	154
FP_1877	NE1	243	167	243	186	285	313	-9	-9	223	215	311	175	-9	264	165	156
FP_1878	NE1	243	157	-9	175	279	313	-9	-9	221	215	293	175	-9	270	165	156
FP_1878	NE1	245	165	-9	194	283	316	-9	-9	221	215	299	175	-9	270	165	156
FP_1879	NE1	239	165	239	175	279	313	-9	-9	221	215	311	170	-9	260	170	154
FP_1879	NE1	247	167	239	186	283	313	-9	-9	223	215	311	175	-9	265	170	154
FP_1880	NE1	239	157	239	175	283	313	-9	-9	221	215	293	175	-9	265	-9	154
FP_1880	NE1	240	171	243	175	285	316	-9	-9	221	215	299	191	-9	265	-9	156
FP_2008	IL2	239	165	-9	180	279	313	317	320	223	211	311	175	222	254	126	154
FP_2008	IL2	243	165	-9	182	279	313	317	322	223	215	311	175	222	266	165	156
FP_2009	IL2	239	163	248	182	279	309	309	320	223	-9	299	170	222	260	133	154
FP_2009	IL2	239	175	248	190	279	313	319	322	223	-9	300	175	222	-9	170	156
FP_2010	IL2	238	165	-9	182	281	313	315	320	223	215	299	175	228	260	139	152
FP_2010	IL2	243	173	-9	184	283	315	317	320	225	215	304	191	231	-9	-9	156
FP_2011	IL2	238	157	-9	182	283	313	313	320	223	215	299	175	231	260	139	150
FP_2011	IL2	243	175	-9	182	285	314	317	320	223	215	299	175	-9	-9	143	150
FP_2012	IL2	243	157	-9	180	283	313	315	320	223	210	299	175	231	260	139	154
FP_2012	IL2	245	165	-9	182	285	314	317	320	227	215	299	191	-9	260	155	156
FP_2013	IL2	238	163	-9	180	279	309	317	320	223	207	300	175	231	260	139	154
FP_2013	IL2	243	165	-9	190	285	313	319	322	223	211	311	175	-9	260	165	156
FP_2014	IL2	243	167	-9	180	279	-9	317	320	223	213	299	170	231	260	139	152
FP_2014	IL2	245	175	-9	186	281	-9	317	324	225	215	299	175	-9	260	165	156
FP_2015	IL2	243	163	-9	180	289	-9	308	322	223	213	304	175	231	260	139	154
FP_2015	IL2	244	165	-9	184	295	-9	308	322	223	213	311	196	231	263	166	156
FP_2016	IL2	239	165	243	178	279	313	309	320	223	213	304	175	231	260	139	154
FP_2016	IL2	239	165	243	180	289	313	309	334	225	215	309	175	231	265	179	154
FP_2017	IL2	239	164	243	175	285	311	309	320	223	213	299	175	231	260	139	154
FP_2017	IL2	243	169	243	180	299	313	319	334	225	215	304	175	234	265	179	156
FP_2019	IL2	238	157	-9	178	284	313	309	320	-9	210	300	175	231	260	143	154
FP_2019	IL2	241	175	-9	180	284	314	321	328	-9	210	311	191	234	265	143	156
FP_2020	IL2	238	165	-9	175	279	313	308	320	223	210	299	170	231	260	143	156
FP_2020	IL2	243	165	-9	180	283	313	317	320	223	213	299	191	234	265	143	156
FP_2021	IL2	238	165	-9	180	279	311	313	320	223	211	300	170	231	260	148	156
FP_2021	IL2	243	167	-9	184	281	313	317	326	223	213	311	175	234	265	166	156
FP_2022	IL2	243	165	-9	180	279	-9	317	320	225	215	299	170	231	260	148	154
FP_2022	IL2	245	173	-9	186	281	-9	317	320	225	215	311	191	234	265	170	156
FP_2023	IL2	243	157	-9	175	-9	313	317	326	-9	211	309	170	231	260	155	154
FP_2023	IL2	243	165	-9	186	-9	315	321	326	-9	211	311	175	234	266	165	156
FP_2024	IL2	239	165	-9	180	277	-9	309	318	221	210	304	170	231	260	165	154
FP_2024	IL2	245	165	-9	182	279	-9	317	320	225	211	311	191	240	266	-9	156
FP_2025	IL2	242	165	-9	180	279	311	315	320	223	215	299	170	234	260	165	154
FP_2025	IL2	243	165	-9	180	281	314	317	336	225	215	304	175	-9	266	-9	158
FP_2026	IL2	239	165	-9	182	281	-9	317	320	221	-9	299	175	234	265	165	154
FP_2026	IL2	243	165	-9	186	283	-9	319	320	221	-9	311	191	-9	-9	-9	158
FP_2027	IL2	239	165	-9	175	279	313	315	320	217	210	293	175	234	265	165	150
FP_2027	IL2	243	173	-9	184	282	313	317	332	217	215	299	196	-9	-9	165	154
FP_2028	IL2	243	165	-9	-9	297	-9	319	320	223	213	300	176	234	265	165	156
FP_2028	IL2	243	167	-9	-9	301	-9	321	322	223	215	300	176	-9	-9	165	156
FP_2029	IL2	243	165	-9	182	279	-9	309	320	223	-9	299	175	234	265	165	150
FP_2029	IL2	245	165	-9	186	283	-9	317	326	223	-9	299	175	-9	265	165	156
FP_2030	IL2	243	157	-9	177	283	313	309	320	223	-9	299	170	234	265	165	150
FP_2030	IL2	245	175	-9	182	285	313	319	320	225	-9	309	191	234	265	165	154
FP_2031	IL2	239	165	-9	182	279	-9	309	320	223	210	311	170	234	265	165	156
FP_2031	IL2	243	175	-9	190	283	-9	319	320	225	211	311	175	234	265	171	156
FP_2032	IL2	243	157	239	178	275	-9	309	320	223	210	299	170	234	265	165	154
FP_2032	IL2	245	175	248	182	283	-9	319	326	225	210	304	190	234	270	171	156
FP_2033	IL2	239	165	-9	180	283	309	309	320	223	207	-9	170	-9	265	166	150
FP_2033	IL2	243	175	-9	180	285	313	319	320	225	210	-9	175	-9	270	166	156
FP_2034	IL2	243	163	-9	180	281	309	317	322	217	207	304	170	-9	266	166	154
FP_2034	IL2	245	165	-9	180	285	315	319	322	223	215	311	175	-9	-9	171	154
FP_2035	IL2	239	165	-9	175	279	313	313	320	223	215	293	170	-9	266	166	150
FP_2035	IL2	243	165	-9	180	283	314	317	324	225	215	311	175	-9	-9	171	156
FP_2036	IL2	239	165	-9	180	279	-9	317	320	223	207	299	170	-9	266	175	150
FP_2036	IL2	245	165	-9	180	283	-9	317	320	225	207	300	175	-9	266	175	154
FP_2037	IL2	239	157	243	175	279	313	309	320	223	213	299	170	-9	266	-9	156
FP_2037	IL2	239	165	248	180	279	313	315	320	225	215	304	191	-9	270	-9	156
FP_1976	IL1	239	163	-9	175	279	313	317	328	223	210	304	170	231	260	126	156
FP_1976	IL1	241	163	-9	192	283	313	321	332	223	217	311	175	231	266	153	156
FP_1977	IL1	245	165	239	188	277	313	317	320	223	211	300	170	228	260	133	156
FP_1977	IL1	247	165	248	194	279	313	321	328	223	-9	304	175	231	265	155	156
FP_1978	IL1	243	163	-9	178	283	313	313	326	223	211	311	175	231	260	133	156
FP_1978	IL1	245	165	-9	188	287	313	321	328	225	211	311	191	231	265	165	156
FP_1979	IL1	239	165	-9	175	277	313	308	320	223	211	311	170	231	265	139	154
FP_1979	IL1	245	175	-9	180	289	313	317	326	225	213	311	175	234	265	165	156
FP_1980	IL1	239	163	-9	175	279	313	313	320	223	211	311	170	231	260	139	156
FP_1980	IL1	241	170	-9	186	283	313	317	320	223	215	319	175	234	265	165	156
FP_1981	IL1	239	165	-9	175	283	-9	309	328	217	211	299	170	231	265	139	154
FP_1981	IL1	241	173	-9	180	291	-9	317	328	223	217	300	175	231	270	165	156
FP_1982	IL1	238	163	243	175	277	313	313	320	223	211	299	170	231	266	143	156
FP_1982	IL1	245	179	248	178	279	313	321	328	225	219	311	175	234	266	153	156
FP_1983	IL1	240	165	-9	175	283	-9	313	318	223	213	300	175	231	265	143	154
FP_1983	IL1	245	167	-9	184	288	-9	321	320	223	-9	311	175	231	265	153	156
FP_1984	IL1	239	165	243	188	277	-9	317	328	223	213	293	170	234	265	143	154
FP_1984	IL1	245	165	248	188	279	-9	321	328	223	-9	300	175	234	270	165	156
FP_1985	IL1	245	165	243	175	279	313	311	328	223	213	299	170	234	265	153	154
FP_1985	IL1	247	171	248	175	283	313	317	328	223	213	300	175	234	265	-9	156
FP_1986	IL1	239	165	-9	175	277	313	308	320	223	213	300	175	-9	265	153	154
FP_1986	IL1	245	167	-9	178	277	313	321	320	223	215	311	191	-9	265	153	156
FP_1987	IL1	241	165	-9	175	279	285	317	318	223	213	293	170	231	260	153	154
FP_1987	IL1	245	165	-9	188	279	285	321	332	225	217	299	175	231	265	153	156
FP_1988	IL1	239	165	243	184	277	313	317	320	223	213	304	175	228	265	153	154
FP_1988	IL1	243	165	243	194	279	313	317	328	223	217	311	175	231	269	153	156
FP_1989	IL1	243	163	-9	175	283	-9	317	320	217	215	300	170	231	265	153	156
FP_1989	IL1	245	171	-9	180	289	-9	321	328	223	-9	304	176	234	265	160	158
FP_1991	IL1	239	163	-9	175	277	-9	317	318	223	215	311	170	231	265	153	156
FP_1991	IL1	245	165	-9	182	283	-9	317	320	223	217	311	176	234	271	165	156
FP_1992	IL1	241	165	-9	180	283	313	317	318	223	215	304	175	231	260	155	156
FP_1992	IL1	251	175	-9	188	283	317	321	328	225	219	311	191	234	266	155	156
FP_1993	IL1	241	165	239	180	283	313	317	318	223	215	304	175	231	260	155	156
FP_1993	IL1	251	175	239	188	283	317	321	328	225	219	311	191	234	265	165	156
FP_1994	IL1	239	163	-9	175	277	314	317	320	223	217	299	176	231	265	158	156
FP_1994	IL1	241	163	-9	190	283	315	317	328	223	-9	299	176	231	265	165	158
FP_1995	IL1	241	163	243	175	277	313	315	320	223	217	299	175	-9	266	160	156
FP_1995	IL1	243	171	243	177	277	317	321	328	225	-9	311	191	-9	266	165	160
FP_1996	IL1	239	165	-9	180	277	-9	319	320	223	217	300	191	231	265	160	156
FP_1996	IL1	241	171	-9	188	285	-9	319	328	223	-9	311	191	231	265	165	156
FP_1997	IL1	241	161	243	175	277	313	315	326	223	217	311	175	231	263	165	156
FP_1997	IL1	241	171	243	178	283	313	317	328	223	217	311	191	234	265	-9	156
FP_1998	IL1	241	165	243	188	277	313	317	320	223	217	299	175	231	265	165	154
FP_1998	IL1	243	171	243	188	279	313	319	328	223	219	300	191	231	265	-9	156
FP_1999	IL1	240	165	-9	180	279	313	317	320	223	219	292	170	231	260	165	154
FP_1999	IL1	243	181	-9	180	281	313	317	328	229	-9	299	175	237	265	165	156
FP_2000	IL1	243	165	248	175	279	-9	317	318	221	221	292	170	231	260	165	154
FP_2000	IL1	245	181	248	180	279	-9	317	328	223	221	299	191	234	265	165	156
FP_2001	IL1	241	171	243	175	279	311	317	318	221	-9	292	175	231	260	165	156
FP_2001	IL1	243	181	243	192	283	313	317	322	223	-9	299	191	231	260	165	156
FP_2002	IL1	238	171	-9	178	279	-9	317	322	223	-9	292	175	231	260	165	156
FP_2002	IL1	241	181	-9	180	279	-9	317	332	225	-9	304	175	231	260	166	156
FP_2003	IL1	241	163	-9	188	277	311	-9	322	223	-9	-9	175	231	260	165	156
FP_2003	IL1	243	171	-9	188	283	313	-9	328	223	-9	-9	175	234	265	170	156
FP_2004	IL1	238	163	-9	178	279	-9	317	326	223	-9	311	170	231	266	165	156
FP_2004	IL1	241	171	-9	180	283	-9	317	328	223	-9	311	191	234	266	170	156
FP_2006	IL1	243	165	-9	180	281	313	317	320	223	-9	293	175	222	265	166	150
FP_2006	IL1	243	179	-9	186	287	317	317	320	223	-9	299	191	240	265	171	154
FP_2007	IL1	243	165	243	188	277	-9	317	320	223	-9	293	175	231	265	-9	150
FP_2007	IL1	243	179	248	188	279	-9	317	328	223	-9	299	175	231	265	-9	156
FP_1268	OH1	237	169	224	196	283	291	309	318	217	213	299	170	222	265	163	154
FP_1268	OH1	239	171	228	198	283	313	-9	318	-9	213	309	170	-9	265	171	-9
FP_1269	OH1	239	168	228	184	275	293	309	318	217	214	299	170	222	236	160	154
FP_1269	OH1	-9	171	239	186	277	294	-9	318	219	214	311	170	-9	236	160	-9
FP_1270	OH1	239	155	239	186	262	293	309	314	217	-9	299	170	222	260	155	154
FP_1270	OH1	-9	164	243	198	281	294	-9	318	223	-9	299	175	222	266	160	-9
FP_1271	OH1	239	161	239	181	262	291	309	314	217	213	299	170	222	260	160	154
FP_1271	OH1	-9	167	243	184	277	293	309	318	223	219	309	181	222	266	160	-9
FP_1272	OH1	239	162	228	184	277	293	309	318	217	211	299	170	222	236	160	154
FP_1272	OH1	-9	171	239	184	277	294	313	318	223	211	299	175	225	236	160	-9
FP_1273	OH1	239	167	228	187	277	-9	309	318	217	211	299	170	222	250	138	154
FP_1273	OH1	-9	175	239	192	281	-9	315	318	223	213	309	175	231	265	171	-9
FP_1274	OH1	239	-9	228	204	262	291	309	-9	217	212	294	170	222	250	138	154
FP_1274	OH1	239	-9	239	206	283	294	315	-9	223	214	299	170	231	265	171	-9
FP_1275	OH1	239	-9	228	202	277	294	309	314	219	209	299	170	222	266	143	154
FP_1275	OH1	239	-9	239	204	285	311	319	320	-9	213	299	175	231	270	160	-9
FP_1276	OH1	239	165	239	185	281	294	309	318	219	211	294	170	222	265	160	154
FP_1276	OH1	239	169	243	192	285	310	330	327	-9	213	294	175	234	270	171	-9
FP_1277	OH1	239	169	239	178	281	308	313	320	219	213	299	176	225	260	133	154
FP_1277	OH1	239	179	243	178	285	308	-9	322	219	213	309	176	234	265	153	-9
FP_1278	OH1	239	165	239	178	279	309	313	320	219	213	292	175	225	263	146	154
FP_1278	OH1	241	179	243	180	285	313	-9	322	219	215	304	175	234	265	171	154
FP_1279	OH1	239	163	239	173	285	313	313	322	219	213	299	175	228	260	133	154
FP_1279	OH1	243	169	243	184	300	313	313	322	219	213	299	191	237	260	153	154
FP_1280	OH1	239	-9	228	184	281	294	313	318	219	214	294	170	231	250	171	154
FP_1280	OH1	243	-9	239	198	284	297	313	322	219	222	299	175	-9	265	171	154
FP_1281	OH1	240	160	239	206	262	293	313	318	219	213	294	170	231	265	163	154
FP_1281	OH1	243	165	239	208	283	294	321	318	219	213	299	175	-9	265	171	154
FP_1282	OH1	241	-9	228	187	285	291	315	-9	219	-9	299	170	231	250	143	154
FP_1282	OH1	243	-9	239	204	297	295	-9	-9	225	-9	299	170	-9	265	160	154
FP_1283	OH1	241	166	239	185	281	291	315	318	219	209	294	170	231	250	153	154
FP_1283	OH1	243	169	239	192	296	294	-9	327	225	214	299	175	-9	265	160	154
FP_1284	OH1	242	166	239	180	287	313	315	320	221	211	294	175	231	263	153	154
FP_1284	OH1	243	172	243	192	294	313	-9	330	223	217	299	175	231	265	171	154
FP_1285	OH1	243	169	239	184	285	308	315	318	223	213	299	175	231	260	163	154
FP_1285	OH1	-9	175	248	196	285	313	317	322	-9	215	299	191	231	265	171	154
FP_1286	OH1	243	166	-9	175	264	291	315	318	223	211	294	170	231	265	138	154
FP_1286	OH1	-9	175	-9	188	281	294	317	327	-9	213	299	175	231	270	160	156
FP_1287	OH1	243	-9	239	184	285	308	315	318	223	213	299	175	231	260	163	154
FP_1287	OH1	-9	-9	248	196	285	313	317	322	-9	215	299	191	231	265	171	156
FP_1288	OH1	243	-9	243	175	279	313	315	322	223	213	293	176	231	260	146	154
FP_1288	OH1	-9	-9	243	184	285	315	317	338	223	213	299	191	234	265	171	158
FP_1289	OH1	243	-9	239	178	285	308	315	322	223	211	299	175	231	260	133	154
FP_1289	OH1	243	-9	248	184	297	313	319	326	223	213	304	175	234	265	133	158
FP_1290	OH1	243	165	239	184	285	308	315	322	223	213	299	175	231	265	133	154
FP_1290	OH1	243	165	239	186	285	313	325	322	223	213	299	191	240	265	133	158
FP_1291	OH1	243	165	239	178	277	313	320	322	223	211	292	175	234	265	146	154
FP_1291	OH1	247	169	248	184	285	315	320	322	225	215	299	191	-9	270	153	158
FP_1292	OH1	-9	-9	243	184	285	308	321	320	223	211	292	176	234	260	146	156
FP_1292	OH1	-9	-9	248	186	285	313	321	322	225	211	300	191	240	265	171	-9
FP_1293	OH1	-9	165	239	178	279	313	325	322	223	213	299	176	237	260	133	156
FP_1293	OH1	-9	169	239	178	285	317	-9	322	225	215	311	191	240	265	133	-9
FP_1294	OH1	-9	165	239	184	279	313	325	322	223	213	299	175	-9	260	133	156
FP_1294	OH1	-9	169	243	194	285	313	325	322	225	213	299	175	-9	265	133	-9
FP_1295	OH1	-9	165	239	184	285	313	-9	320	223	213	-9	175	-9	260	133	156
FP_1295	OH1	-9	169	239	196	285	313	-9	322	225	213	-9	196	-9	265	171	156
FP_1296	OH1	-9	165	243	173	285	308	-9	320	223	211	292	175	-9	253	146	156
FP_1296	OH1	-9	169	243	178	300	313	-9	322	225	213	299	191	-9	260	166	156
FP_1297	OH1	-9	-9	243	180	279	313	-9	322	225	213	292	175	-9	265	146	159
FP_1297	OH1	-9	-9	248	184	285	313	-9	338	-9	213	299	191	-9	265	171	159
FP_1311	OH2	239	165	228	168	279	289	-9	316	217	209	299	170	222	250	160	154
FP_1311	OH2	239	165	239	168	299	293	-9	318	225	214	311	176	-9	265	163	154
FP_1312	OH2	239	-9	224	175	263	291	315	318	219	211	294	170	222	236	163	-9
FP_1312	OH2	239	-9	243	175	281	293	325	318	-9	-9	299	170	-9	265	171	-9
FP_1313	OH2	239	-9	239	175	279	291	315	320	219	211	299	175	222	265	163	150
FP_1313	OH2	239	-9	243	178	281	295	317	326	-9	211	304	175	228	265	171	154
FP_1314	OH2	239	165	239	175	283	293	313	318	219	211	299	170	222	236	163	154
FP_1314	OH2	247	171	248	180	285	-9	315	322	-9	211	304	175	231	260	171	154
FP_1315	OH2	239	165	239	175	281	293	309	316	219	211	294	170	222	263	155	-9
FP_1315	OH2	239	165	243	180	298	-9	335	318	-9	213	299	175	234	270	171	-9
FP_1316	OH2	239	165	243	175	281	293	315	318	219	211	304	175	222	263	171	156
FP_1316	OH2	239	165	248	182	285	293	315	334	-9	213	309	175	234	265	171	156
FP_1317	OH2	239	-9	239	180	279	293	-9	321	219	211	-9	176	225	255	163	154
FP_1317	OH2	239	-9	239	180	279	295	-9	331	-9	215	-9	176	228	265	171	154
FP_1318	OH2	239	165	239	180	262	293	-9	318	219	213	299	170	225	263	163	154
FP_1318	OH2	241	165	243	180	299	297	-9	318	219	-9	299	175	228	269	171	154
FP_1319	OH2	239	163	228	181	263	293	-9	318	219	213	299	170	225	236	163	-9
FP_1319	OH2	239	177	228	186	281	310	-9	318	219	-9	311	175	234	236	171	-9
FP_1320	OH2	239	-9	243	181	279	293	319	318	219	213	299	175	228	265	153	156
FP_1320	OH2	239	-9	243	206	281	313	319	332	219	-9	304	175	228	265	171	156
FP_1321	OH2	239	165	239	182	263	293	315	318	219	213	299	175	231	236	163	156
FP_1321	OH2	239	171	239	182	281	313	325	320	223	-9	299	175	-9	265	171	160
FP_1322	OH2	239	165	228	182	-9	293	309	314	221	213	294	170	231	263	160	154
FP_1322	OH2	239	165	239	186	-9	319	317	318	-9	213	299	175	-9	271	171	158
FP_1323	OH2	239	-9	228	182	281	294	309	314	221	213	299	170	231	263	160	154
FP_1323	OH2	239	-9	239	187	283	-9	315	318	-9	213	299	176	231	265	171	158
FP_1324	OH2	239	165	224	182	262	294	-9	318	221	213	299	170	231	236	160	-9
FP_1324	OH2	239	169	239	187	262	294	-9	318	221	213	299	175	231	265	171	-9
FP_1325	OH2	-9	162	224	182	262	294	325	318	221	213	299	170	231	260	160	156
FP_1325	OH2	-9	171	239	192	262	297	329	318	221	213	299	175	234	265	171	156
FP_1326	OH2	239	-9	228	182	283	294	309	318	223	213	294	170	231	265	160	154
FP_1326	OH2	239	-9	239	202	289	315	317	320	-9	213	299	175	234	269	160	156
FP_1327	OH2	-9	-9	239	184	288	294	317	-9	223	213	299	175	231	265	163	-9
FP_1327	OH2	-9	-9	239	184	296	315	325	-9	-9	213	299	175	234	265	171	-9
FP_1328	OH2	239	165	228	186	277	313	309	316	223	213	294	170	231	-9	138	154
FP_1328	OH2	239	165	239	186	283	-9	315	318	-9	215	299	175	240	-9	160	156
FP_1329	OH2	239	165	224	186	262	313	315	318	223	213	299	175	234	236	163	-9
FP_1329	OH2	239	165	239	188	281	-9	315	318	-9	218	299	175	-9	265	171	-9
FP_1330	OH2	239	-9	239	192	262	313	-9	318	223	213	299	170	234	263	160	154
FP_1330	OH2	239	-9	239	194	283	313	-9	318	225	218	299	175	-9	265	171	154
FP_1331	OH2	239	165	239	200	289	313	-9	320	223	213	304	176	234	260	163	154
FP_1331	OH2	239	165	243	202	301	313	-9	320	225	222	311	176	-9	265	171	156
FP_1333	OH2	239	-9	228	202	277	313	-9	314	223	213	294	170	234	263	155	154
FP_1333	OH2	239	-9	239	204	283	313	-9	318	225	222	299	175	234	270	160	158
FP_1334	OH2	-9	165	243	203	289	313	313	320	223	213	304	176	237	260	153	154
FP_1334	OH2	-9	165	248	205	301	313	313	320	225	222	311	176	237	265	171	156
FP_1335	OH2	239	165	-9	204	264	313	-9	318	225	214	299	170	-9	265	163	156
FP_1335	OH2	239	165	-9	206	264	317	-9	318	-9	236	309	170	-9	265	171	156
FP2827	MO2	238	165	248	182	277	-9	309	320	223	213	299	175	222	265	153	154
FP2827	MO2	238	171	248	184	281	-9	-9	324	225	215	311	-9	225	265	153	156
FP2828	MO2	238	165	-9	184	277	313	309	324	223	213	304	175	231	266	-9	152
FP2828	MO2	243	167	-9	184	281	315	-9	328	223	215	311	-9	234	271	-9	154
FP2829	MO2	238	165	243	180	277	313	309	318	225	213	304	175	222	260	146	154
FP2829	MO2	243	165	248	182	279	315	309	322	225	215	311	-9	231	271	166	156
FP2830	MO2	238	165	239	175	277	309	309	320	221	213	299	175	231	237	143	157
FP2830	MO2	243	173	239	175	279	311	309	320	223	215	311	-9	234	271	153	157
FP2831	MO2	238	165	239	178	285	-9	309	320	217	-9	299	175	231	260	126	154
FP2831	MO2	245	165	239	178	285	-9	313	320	223	-9	311	-9	239	260	143	154
FP2832	MO2	239	165	239	180	279	308	309	318	217	213	299	175	228	265	143	154
FP2832	MO2	-9	169	243	194	279	313	313	328	225	213	309	-9	231	265	143	156
FP2833	MO2	239	160	239	180	262	313	309	318	221	213	-9	175	222	260	143	154
FP2833	MO2	-9	165	243	180	282	313	313	322	223	213	-9	-9	237	265	143	154
FP2834	MO2	239	165	248	178	281	313	309	326	223	213	299	175	228	260	153	154
FP2834	MO2	239	165	248	180	283	315	317	334	223	215	299	-9	234	266	179	156
FP2835	MO2	239	165	239	175	281	-9	309	320	221	-9	299	175	234	260	139	152
FP2835	MO2	239	165	243	178	287	-9	317	320	227	-9	300	-9	237	266	179	156
FP2836	MO2	239	165	243	180	279	313	309	318	223	211	300	175	230	266	153	152
FP2836	MO2	239	177	243	180	287	313	317	320	223	213	311	-9	234	266	179	156
FP2837	MO2	239	165	239	180	279	313	309	318	217	213	299	175	228	260	139	154
FP2837	MO2	239	165	243	180	289	313	319	326	217	213	304	-9	228	260	179	156
FP2838	MO2	239	165	239	180	279	-9	309	318	217	-9	299	175	228	236	139	154
FP2838	MO2	241	173	248	180	281	-9	319	318	221	-9	311	175	231	266	179	154
FP2839	MO2	239	165	239	178	283	313	309	318	217	213	299	175	231	260	139	154
FP2839	MO2	243	181	239	180	289	317	321	318	223	213	299	175	238	266	139	154
FP2840	MO2	239	165	239	180	279	313	309	318	223	213	299	175	231	266	139	154
FP2840	MO2	243	165	243	194	279	314	321	318	225	215	311	175	231	266	150	156
FP2841	MO2	239	165	239	180	279	313	313	320	217	213	299	175	228	260	160	154
FP2841	MO2	243	165	243	180	279	314	-9	328	225	213	311	175	231	266	170	156
FP2842	MO2	239	165	239	175	-9	313	313	320	217	213	299	175	228	260	153	154
FP2842	MO2	243	169	243	182	-9	315	313	322	223	215	311	175	231	265	153	156
FP2843	MO2	239	165	239	180	281	313	313	320	223	213	299	175	229	266	126	154
FP2843	MO2	243	171	243	186	281	313	315	322	225	213	304	175	234	270	179	154
FP2844	MO2	239	165	228	180	289	313	313	320	217	213	299	175	231	260	160	154
FP2844	MO2	243	171	239	182	300	313	317	328	223	215	299	191	231	260	179	154
FP2845	MO2	239	165	239	180	285	313	313	320	223	211	299	175	231	265	126	154
FP2845	MO2	244	179	243	184	285	313	319	334	225	211	300	191	234	271	179	156
FP2846	MO2	239	167	239	180	279	311	313	322	223	213	293	175	227	260	139	154
FP2846	MO2	245	169	243	180	281	311	319	330	223	213	299	191	234	263	179	154
FP2847	MO2	240	165	248	180	281	309	313	322	225	211	299	176	234	265	153	154
FP2847	MO2	243	167	248	182	285	313	334	322	225	215	299	-9	234	265	179	154
FP2848	MO2	241	177	243	180	281	313	313	320	217	211	299	176	231	260	142	154
FP2848	MO2	247	179	243	194	293	313	334	320	223	211	299	-9	231	271	142	154
FP2849	MO2	243	171	243	180	285	313	315	320	217	211	293	176	234	260	126	154
FP2849	MO2	-9	179	243	194	295	313	319	324	223	211	299	-9	234	271	179	154
FP2850	MO2	243	165	239	180	279	313	317	318	223	213	309	176	231	266	139	152
FP2850	MO2	-9	165	243	180	288	313	317	318	223	213	311	-9	231	266	160	154
FP2851	MO2	243	167	243	180	279	313	317	320	223	213	293	176	231	271	139	154
FP2851	MO2	243	179	248	180	295	313	317	343	223	213	300	-9	235	276	139	156
FP2852	MO2	243	165	239	180	279	313	317	318	223	213	304	176	234	260	139	154
FP2852	MO2	243	179	243	180	281	313	334	320	225	213	309	176	238	267	179	156
FP2853	MO2	243	169	243	180	283	311	319	318	223	213	299	176	234	260	139	154
FP2853	MO2	247	179	248	190	291	313	319	343	225	213	300	176	238	271	179	154
FP2854	MO2	243	157	228	180	291	313	321	328	217	213	293	176	234	260	139	154
FP2854	MO2	247	179	243	200	295	313	321	330	223	215	299	191	234	271	186	154
FP2855	MO2	247	169	243	180	275	-9	-9	316	223	213	299	176	231	260	126	154
FP2855	MO2	247	179	243	180	281	-9	-9	320	225	215	299	191	231	271	179	154
FP2856	MO2	247	165	243	180	283	313	-9	320	225	213	299	176	234	266	139	154
FP2856	MO2	247	179	248	180	289	313	-9	343	225	213	309	191	234	271	139	154
FP2798	MO1	236	157	224	168	264	295	317	318	219	211	294	170	234	236	139	154
FP2798	MO1	239	165	235	186	281	315	325	318	219	-9	299	170	234	265	139	160
FP2799	MO1	237	157	239	172	262	291	315	318	219	211	299	170	234	236	143	154
FP2799	MO1	239	169	239	172	281	315	325	320	219	-9	299	170	234	265	143	154
FP2800	MO1	238	157	239	175	262	294	315	318	219	211	299	170	234	236	150	154
FP2800	MO1	-9	171	239	183	262	315	315	320	219	-9	299	170	234	265	-9	156
FP2801	MO1	238	159	239	182	262	313	317	318	221	211	299	170	234	236	150	154
FP2801	MO1	-9	159	239	191	281	315	325	320	221	211	299	170	240	236	-9	156
FP2802	MO1	238	159	235	184	283	293	317	318	219	211	299	170	222	236	150	154
FP2802	MO1	-9	169	239	186	289	295	329	318	223	213	299	175	234	265	-9	156
FP2803	MO1	238	159	228	184	262	293	317	318	219	211	299	170	231	236	150	154
FP2803	MO1	-9	169	243	188	262	294	329	318	219	213	304	170	234	236	150	156
FP2804	MO1	238	159	228	184	262	291	329	318	217	211	299	170	231	236	150	154
FP2804	MO1	238	171	239	194	281	293	329	318	223	213	311	175	234	236	153	156
FP2805	MO1	238	159	228	184	262	293	321	316	219	211	299	170	231	236	150	154
FP2805	MO1	238	171	228	202	281	313	321	318	223	213	299	170	234	265	158	156
FP2806	MO1	238	160	228	186	277	313	317	318	219	211	299	170	234	236	150	154
FP2806	MO1	238	160	239	-9	281	315	329	318	219	213	299	175	234	236	158	160
FP2807	MO1	238	160	239	186	262	294	307	318	219	211	299	170	234	236	150	154
FP2807	MO1	238	163	248	-9	281	313	317	318	223	213	299	175	234	236	165	160
FP2808	MO1	238	161	239	186	262	293	325	318	219	211	299	170	234	236	153	154
FP2808	MO1	241	161	239	188	262	294	325	318	223	213	299	170	234	236	153	154
FP2809	MO1	239	161	239	186	275	293	317	318	223	211	294	170	234	236	158	154
FP2809	MO1	-9	161	239	190	275	294	333	318	227	214	299	170	234	236	160	156
FP2810	MO1	239	163	239	186	262	293	317	318	219	211	299	170	234	236	158	154
FP2810	MO1	-9	-9	239	194	262	293	329	318	223	214	299	170	234	236	163	156
FP2811	MO1	239	163	224	186	264	293	317	318	221	211	299	170	234	236	158	154
FP2811	MO1	-9	-9	239	196	281	313	319	318	223	214	311	175	237	265	163	156
FP2812	MO1	239	163	239	188	281	293	325	318	219	211	299	170	226	236	158	154
FP2812	MO1	-9	163	239	-9	283	293	325	318	221	230	304	170	234	236	166	158
FP2813	MO1	239	163	239	188	262	293	329	318	219	213	294	170	234	236	160	154
FP2813	MO1	-9	163	239	188	277	295	333	318	223	-9	311	170	234	267	-9	154
FP2814	MO1	239	163	228	190	262	294	317	318	219	213	294	170	234	236	160	154
FP2814	MO1	-9	163	239	190	283	294	325	318	223	-9	299	170	234	265	-9	156
FP2815	MO1	239	163	239	191	262	293	323	318	219	213	299	170	234	236	160	154
FP2815	MO1	-9	169	239	191	262	315	325	318	219	213	299	170	240	265	-9	154
FP2816	MO1	239	165	239	191	282	-9	325	318	217	213	299	176	231	254	160	154
FP2816	MO1	-9	169	248	191	282	-9	325	325	223	215	304	176	231	265	-9	168
FP2817	MO1	239	165	239	192	262	293	317	318	219	214	299	170	231	236	160	154
FP2817	MO1	239	171	243	192	283	294	317	318	223	-9	299	170	231	236	160	160
FP2818	MO1	239	167	239	192	262	294	317	318	223	214	294	170	222	236	160	154
FP2818	MO1	239	171	240	194	262	294	325	318	223	-9	294	170	237	264	160	160
FP2819	MO1	239	169	224	192	281	293	315	318	219	214	299	170	231	236	160	154
FP2819	MO1	239	-9	228	198	289	293	327	318	219	214	299	170	240	236	161	160
FP2820	MO1	239	169	239	194	281	294	331	318	219	214	299	170	228	236	160	154
FP2820	MO1	239	-9	239	194	283	294	331	318	223	214	299	170	231	236	163	154
FP2821	MO1	239	169	239	196	281	291	317	318	219	214	299	170	231	264	160	154
FP2821	MO1	240	169	239	196	283	313	331	318	219	214	299	175	234	264	171	156
FP2822	MO1	239	169	224	200	281	291	315	318	217	214	304	170	234	236	165	-9
FP2822	MO1	241	171	239	204	283	293	317	318	219	214	309	170	243	236	165	-9
FP2823	MO1	239	169	239	202	281	296	317	318	223	215	299	170	231	235	179	156
FP2823	MO1	241	171	239	204	283	317	319	318	223	215	304	170	234	265	179	160
FP2824	MO1	239	169	239	-9	281	293	315	318	223	-9	299	170	234	260	-9	154
FP2824	MO1	243	171	239	-9	281	296	317	318	223	-9	299	170	237	265	-9	154
FP2825	MO1	239	169	228	-9	262	291	317	318	219	-9	299	170	234	265	-9	154
FP2825	MO1	243	171	239	-9	281	296	323	318	223	-9	304	170	234	265	-9	154
FP2826	MO1	240	171	224	-9	262	294	315	318	223	-9	299	170	234	265	-9	154
FP2826	MO1	244	179	239	-9	283	296	317	318	223	-9	304	170	234	266	-9	156
FP_3139	VA2	238	159	243	175	262	313	319	318	217	-9	293	175	222	265	126	154
FP_3139	VA2	243	163	248	188	281	313	334	320	-9	-9	299	175	222	270	139	154
FP_3141	VA2	-9	161	212	177	262	295	315	318	217	-9	299	170	222	260	126	154
FP_3141	VA2	-9	167	239	177	281	313	315	320	219	-9	309	178	222	267	143	158
FP_3142	VA2	238	161	239	177	262	293	309	318	217	-9	299	170	222	250	139	154
FP_3142	VA2	238	167	243	187	283	297	321	322	219	-9	299	175	234	269	-9	158
FP_3143	VA2	238	161	228	178	277	294	315	314	217	-9	299	170	225	250	139	154
FP_3143	VA2	238	167	239	178	281	313	327	320	219	-9	304	175	234	265	139	156
FP_3145	VA2	239	163	239	178	279	294	309	316	217	-9	-9	170	231	250	139	154
FP_3145	VA2	246	-9	239	180	279	311	315	322	225	-9	-9	175	-9	250	139	154
FP_3146	VA2	238	163	212	178	279	294	315	-9	217	-9	-9	170	231	250	139	154
FP_3146	VA2	238	163	239	180	292	311	321	-9	225	-9	-9	178	-9	267	146	156
FP_3147	VA2	238	163	239	178	281	296	319	318	217	-9	-9	170	231	267	139	154
FP_3147	VA2	238	167	239	180	-9	296	319	318	225	-9	-9	175	231	276	155	156
FP_3148	VA2	243	163	243	180	281	313	309	320	219	-9	300	175	231	265	139	152
FP_3148	VA2	243	167	243	180	-9	313	315	320	-9	-9	300	175	234	265	155	154
FP_3149	VA2	238	163	212	180	281	291	-9	314	219	-9	-9	170	231	236	139	154
FP_3149	VA2	238	167	239	180	281	311	-9	318	-9	-9	-9	175	234	250	160	154
FP_3150	VA2	238	163	224	180	281	294	315	318	219	-9	304	170	231	236	139	-9
FP_3150	VA2	238	171	228	182	281	313	327	320	-9	-9	311	175	234	265	165	-9
FP_3151	VA2	238	163	212	181	281	294	315	318	219	-9	299	170	231	236	139	154
FP_3151	VA2	241	179	239	198	281	295	315	320	-9	-9	309	175	234	250	170	158
FP_3152	VA2	238	165	239	182	281	300	309	316	219	-9	299	175	231	250	139	154
FP_3152	VA2	238	-9	243	182	283	311	319	318	219	-9	299	175	234	260	174	158
FP_3153	VA2	236	165	239	182	281	294	309	318	219	-9	299	170	234	-9	139	152
FP_3153	VA2	238	165	243	188	283	313	309	320	219	-9	299	175	-9	-9	179	154
FP_3154	VA2	236	165	239	182	281	294	309	318	219	-9	299	170	234	-9	139	154
FP_3154	VA2	238	165	243	198	296	313	315	326	219	-9	299	175	-9	-9	179	156
FP_3155	VA2	238	165	224	182	281	291	315	318	219	-9	-9	170	234	236	139	156
FP_3155	VA2	238	167	239	206	299	299	325	318	219	-9	-9	175	-9	265	179	156
FP_3156	VA2	238	165	239	184	282	294	309	318	219	-9	-9	170	234	260	143	154
FP_3156	VA2	238	167	239	184	282	313	317	318	219	-9	-9	175	-9	267	153	154
FP_3157	VA2	236	165	239	186	282	291	309	314	219	-9	-9	170	234	263	143	154
FP_3157	VA2	238	168	239	188	285	293	321	318	223	-9	-9	170	234	270	160	156
FP_3158	VA2	238	167	239	186	283	294	309	318	219	-9	294	170	234	236	146	154
FP_3158	VA2	238	-9	243	192	283	313	321	320	223	-9	299	175	234	265	146	156
FP_3159	VA2	238	167	243	186	283	313	309	318	219	-9	299	176	234	-9	148	154
FP_3159	VA2	244	-9	243	200	283	313	321	328	225	-9	300	176	249	-9	148	154
FP_3160	VA2	238	167	243	187	285	313	309	318	223	-9	-9	170	240	265	155	152
FP_3160	VA2	242	-9	243	203	297	313	315	318	-9	-9	-9	175	240	271	155	154
FP_3161	VA2	236	167	239	188	288	294	309	318	223	-9	294	170	249	250	155	154
FP_3161	VA2	238	167	243	190	297	313	315	332	-9	-9	299	175	249	263	160	156
FP_3162	VA2	244	167	243	188	288	311	315	314	223	-9	299	176	-9	271	155	154
FP_3162	VA2	247	167	243	192	292	313	317	328	223	-9	304	176	-9	271	160	154
FP_3164	VA2	242	167	239	188	-9	313	315	320	223	-9	-9	175	-9	260	160	154
FP_3164	VA2	242	167	243	194	-9	313	325	326	223	-9	-9	176	-9	260	160	156
FP_3165	VA2	238	167	243	192	-9	311	313	-9	223	-9	-9	170	-9	265	160	154
FP_3165	VA2	238	169	243	196	-9	313	321	-9	225	-9	-9	175	-9	267	165	156
FP_3166	VA2	238	167	239	195	-9	313	323	320	223	-9	299	175	-9	260	160	150
FP_3166	VA2	244	171	243	197	-9	313	323	322	227	-9	299	175	-9	271	176	154
FP_3167	VA2	238	169	239	197	-9	313	313	318	-9	211	299	175	-9	260	169	154
FP_3167	VA2	238	171	243	214	-9	317	313	322	-9	211	299	176	-9	266	169	156
FP_3168	VA2	238	-9	239	-9	-9	313	323	320	-9	-9	299	175	-9	260	170	154
FP_3168	VA2	244	-9	243	-9	-9	313	323	322	-9	-9	309	176	-9	260	179	154
FP_2857	KS1	239	163	239	180	-9	286	317	320	217	213	293	175	222	260	139	154
FP_2857	KS1	243	165	243	180	-9	313	323	326	223	219	299	175	222	266	153	154
FP_2858	KS1	-9	164	239	175	-9	299	309	318	217	-9	293	175	222	260	139	154
FP_2858	KS1	-9	164	248	180	-9	311	315	318	223	-9	299	191	225	265	179	154
FP_2859	KS1	239	165	243	180	-9	299	309	324	223	213	293	170	223	260	145	154
FP_2859	KS1	247	183	243	196	-9	313	309	324	223	213	304	176	231	266	153	154
FP_2860	KS1	239	163	243	175	-9	308	313	328	223	213	299	176	223	260	139	154
FP_2860	KS1	239	165	248	184	-9	308	317	330	223	219	-9	176	234	266	143	154
FP_2861	KS1	239	165	239	180	-9	310	309	326	217	213	299	175	225	260	139	154
FP_2861	KS1	243	165	243	184	-9	313	317	328	221	213	-9	175	231	266	179	156
FP_2862	KS1	243	157	239	181	-9	311	313	-9	223	210	299	170	228	260	139	154
FP_2862	KS1	247	169	243	183	-9	311	313	-9	223	215	-9	175	234	266	179	156
FP_2863	KS1	243	165	243	175	-9	311	315	318	223	213	299	170	228	260	139	154
FP_2863	KS1	243	165	248	190	-9	313	315	326	223	219	299	176	234	266	179	154
[truncated: 646 more rows]
